# Supplementary material for: Small Deletion Variants Have Stable Breakpoints Commonly Associated with Alu Elements
Source: PLoS One. 2008 Aug 29;3(8):e3104. doi: 10.1371/journal.pone.0003104 (PMC2518860; doi:10.1371/journal.pone.0003104)
Supplement: Figure S1 — Output information from RepeatMasker programme for each of the 20 deletions. This gives a summary table of repeat sequences (1), including the types and lengths of repeat elements present in each sequence, an annotation file showing the position and order of these elements within the sequence (2), and a masked file of the reference sequence to again show where these elements are present (basepairs within repeat sequence masked by ‘N’) (3). The order of deletions is the same as shown in Table 1: a) Chr 1: 145,312,298–145,314,875; b) Chr 2: 229,467,533–229,468,151; c) Chr 3: 181,137,036–181,137,500; d) Chr 4: 98,573,315–98,578,237; e) Chr 5: 65,479,440–65,479,975; f) Chr 5: 78,145,556–78,147,626; g) Chr 6: 24,433,346–24,435,791; h) Chr 6: 34,425,089–34,427,582; i) Chr 6: 162,645,085–162,645,903; j) Chr 7: 82,856,584–82,857,509; k) Chr 12: 20,859,912–20,859,936; l) Chr 14: 72,402,707–72,403,561; m) Chr 14: 72,615,524–72,616,685; n) Chr 15: 83,858,016–83,860,206; o) Chr 16: 22,955,277–22,957,032; p) Chr 16: 56,282,301–56,285,908; q) Chr 16: 76,115,174–76,115,188; r) Chr 16: 88,089,521–88,095,227; s) Chr 19: 35,979,321–35,981,593; t) Chr 22: 32,085,572–32,090,063. (0.03 MB ZIP) [file pone.0003104.s001.zip]

Archive with 21 entries (20 files):
- Supplementary Figures 2a-t/Figure S1. a.txt
- Supplementary Figures 2a-t/Figure S1. b.txt
- Supplementary Figures 2a-t/Figure S1. c.txt
- Supplementary Figures 2a-t/Figure S1. d.txt
- Supplementary Figures 2a-t/Figure S1. e.txt
- Supplementary Figures 2a-t/Figure S1. f.txt
- Supplementary Figures 2a-t/Figure S1. g.txt
- Supplementary Figures 2a-t/Figure S1. h.txt
- Supplementary Figures 2a-t/Figure S1. i.txt
- Supplementary Figures 2a-t/Figure S1. j.txt
- Supplementary Figures 2a-t/Figure S1. k.txt
- Supplementary Figures 2a-t/Figure S1. l.txt
- Supplementary Figures 2a-t/Figure S1. m.txt
- Supplementary Figures 2a-t/Figure S1. n.txt
- Supplementary Figures 2a-t/Figure S1. o.txt
- Supplementary Figures 2a-t/Figure S1. p.txt
- Supplementary Figures 2a-t/Figure S1. q.txt
- Supplementary Figures 2a-t/Figure S1. r.txt
- Supplementary Figures 2a-t/Figure S1. s.txt
- Supplementary Figures 2a-t/Figure S1. t.txt
- Supplementary Figures 2a-t/
