# Supplementary material for: Small Deletion Variants Have Stable Breakpoints Commonly Associated with Alu Elements
Source: PLoS One. 2008 Aug 29;3(8):e3104. doi: 10.1371/journal.pone.0003104 (PMC2518860; doi:10.1371/journal.pone.0003104)
Supplement: Figure S1 — Output information from RepeatMasker programme for each of the 20 deletions. This gives a summary table of repeat sequences (1), including the types and lengths of repeat elements present in each sequence, an annotation file showing the position and order of these elements within the sequence (2), and a masked file of the reference sequence to again show where these elements are present (basepairs within repeat sequence masked by ‘N’) (3). The order of deletions is the same as shown in Table 1: a) Chr 1: 145,312,298–145,314,875; b) Chr 2: 229,467,533–229,468,151; c) Chr 3: 181,137,036–181,137,500; d) Chr 4: 98,573,315–98,578,237; e) Chr 5: 65,479,440–65,479,975; f) Chr 5: 78,145,556–78,147,626; g) Chr 6: 24,433,346–24,435,791; h) Chr 6: 34,425,089–34,427,582; i) Chr 6: 162,645,085–162,645,903; j) Chr 7: 82,856,584–82,857,509; k) Chr 12: 20,859,912–20,859,936; l) Chr 14: 72,402,707–72,403,561; m) Chr 14: 72,615,524–72,616,685; n) Chr 15: 83,858,016–83,860,206; o) Chr 16: 22,955,277–22,957,032; p) Chr 16: 56,282,301–56,285,908; q) Chr 16: 76,115,174–76,115,188; r) Chr 16: 88,089,521–88,095,227; s) Chr 19: 35,979,321–35,981,593; t) Chr 22: 32,085,572–32,090,063. (0.03 MB ZIP) [file pone.0003104.s001.zip › Supplementary Figures 2a-t/Figure S1. b.txt]

1. Summary Table:

==================================================
file name: RM2sequpload_1186504631  
sequences:             1
total length:       1165 bp  (1165 bp excl N/X-runs)  
GC level:         47.38 %
bases masked:        309 bp ( 26.52 %)
==================================================
               number of      length   percentage
               elements*    occupied  of sequence
--------------------------------------------------
SINEs:                1          309 bp   26.52 %
      ALUs            1          309 bp   26.52 %
      MIRs            0            0 bp    0.00 %

LINEs:                0            0 bp    0.00 %
      LINE1           0            0 bp    0.00 %
      LINE2           0            0 bp    0.00 %
      L3/CR1          0            0 bp    0.00 %

LTR elements:         0            0 bp    0.00 %
      MaLRs           0            0 bp    0.00 %
      ERVL            0            0 bp    0.00 %
      ERV_classI      0            0 bp    0.00 %
      ERV_classII     0            0 bp    0.00 %

DNA elements:         0            0 bp    0.00 %
      MER1_type       0            0 bp    0.00 %
      MER2_type       0            0 bp    0.00 %

Unclassified:         0            0 bp    0.00 %

Total interspersed repeats:      309 bp   26.52 %


Small RNA:            0            0 bp    0.00 %

Satellites:           0            0 bp    0.00 %
Simple repeats:       0            0 bp    0.00 %
Low complexity:       0            0 bp    0.00 %
==================================================

* most repeats fragmented by insertions or deletions
  have been counted as one element
                                   


                   
2. Annotation File:

   SW   perc perc perc  query     position in query    matching repeat     position in repeat
score   div. del. ins.  sequence  begin end   (left)   repeat   class/family begin end  (left)  ID

 2908    0.7  0.0  0.0  hg17_dna    124   432  (733) C AluYa5   SINE/Alu     (1)  309      1   1  


3. Masked File:

>hg17_dna range=chr2:229584362-229585526 5'pad=0 3'pad=0 revComp=FALSE strand=? repeatMasking=none
TGCTATTTCATAACTATGCCCCTGTGATCATACACAGGTTTGTAAATAAA
TGACTCTTATAAAAATGGAATATTTCAGTCTTCCAATGCCCACATCATAG
CTCTTTCTTATTCTCCCTTATTCNNNNNNNNNNNNNNNNNNNNNNNNNNN
NNNNNNNNNNNNNNNNNNNNNNNNNNNNNNNNNNNNNNNNNNNNNNNNNN
NNNNNNNNNNNNNNNNNNNNNNNNNNNNNNNNNNNNNNNNNNNNNNNNNN
NNNNNNNNNNNNNNNNNNNNNNNNNNNNNNNNNNNNNNNNNNNNNNNNNN
NNNNNNNNNNNNNNNNNNNNNNNNNNNNNNNNNNNNNNNNNNNNNNNNNN
NNNNNNNNNNNNNNNNNNNNNNNNNNNNNNNNNNNNNNNNNNNNNNNNNN
NNNNNNNNNNNNNNNNNNNNNNNNNNNNNNNNTCTCCCTTATTCTTCTTC
CATTTTCTCTCTTGTTACATTCCTACCATGCATGCTAATTTACAAGTAAA
ATTCATGTGAGCAAAGATATATTTATAACAAGATGCATAGGTTTGAAACA
CCTCCATGTTGCCTCTTGATGGCACACCCTCTCCTCTCCCTGTTACCTCT
AAATGGTACACTCTCCATGTGGATGCAAACCATTCTTTCTTCCGTATTGC
CTCCTGGTTTCTCACCCTTCTTCTCACCATGTTGCCTCTTGGTGATACAC
CCTTCATCTTTCCCCTCCTGTTGCCTCTTCATGATACATACTTCTACCTT
TTGTGTGGTCTTTTAATGATACACCCTCTCTGCTCCGTGTTGACTCTTCA
TGGCACAGCCTGTCTTCTCCATGTTGCCTCCTGATGGTAGACTCTCTTCG
CTTCCTATTGCTAAGGGTACATTGAGGTGTACCCTTCTCCCCTCAATGTT
TTCTTTTGATACTACACCCTTTTCCCTTGTGTGTTGCCTCTGATGGCACA
GAATCTCTCCTCCTTGGTGCCTTCTGATGGTACACCCTTTTCTCCTTCAT
GTTTCCTATTGATGTCACACCCTCTACCCTCCATGTTGCCCCTCAGTGGC
ACACCCTCTGTATTTCATGTTGCCTCTTGATGGCACACACTCTTCCCCTC
CCATTACCTCTTGTTGGCACATACTGTTTTCTTCCTGTTGTCTCTTGATG
GTTCACCCTCCATGT
