# Supplementary material for: Small Deletion Variants Have Stable Breakpoints Commonly Associated with Alu Elements
Source: PLoS One. 2008 Aug 29;3(8):e3104. doi: 10.1371/journal.pone.0003104 (PMC2518860; doi:10.1371/journal.pone.0003104)
Supplement: Figure S1 — Output information from RepeatMasker programme for each of the 20 deletions. This gives a summary table of repeat sequences (1), including the types and lengths of repeat elements present in each sequence, an annotation file showing the position and order of these elements within the sequence (2), and a masked file of the reference sequence to again show where these elements are present (basepairs within repeat sequence masked by ‘N’) (3). The order of deletions is the same as shown in Table 1: a) Chr 1: 145,312,298–145,314,875; b) Chr 2: 229,467,533–229,468,151; c) Chr 3: 181,137,036–181,137,500; d) Chr 4: 98,573,315–98,578,237; e) Chr 5: 65,479,440–65,479,975; f) Chr 5: 78,145,556–78,147,626; g) Chr 6: 24,433,346–24,435,791; h) Chr 6: 34,425,089–34,427,582; i) Chr 6: 162,645,085–162,645,903; j) Chr 7: 82,856,584–82,857,509; k) Chr 12: 20,859,912–20,859,936; l) Chr 14: 72,402,707–72,403,561; m) Chr 14: 72,615,524–72,616,685; n) Chr 15: 83,858,016–83,860,206; o) Chr 16: 22,955,277–22,957,032; p) Chr 16: 56,282,301–56,285,908; q) Chr 16: 76,115,174–76,115,188; r) Chr 16: 88,089,521–88,095,227; s) Chr 19: 35,979,321–35,981,593; t) Chr 22: 32,085,572–32,090,063. (0.03 MB ZIP) [file pone.0003104.s001.zip › Supplementary Figures 2a-t/Figure S1. c.txt]

1. Summary Table:

==================================================
file name: RM2sequpload_1186505000  
sequences:             1
total length:       1680 bp  (1680 bp excl N/X-runs)  
GC level:         38.99 %
bases masked:        618 bp ( 36.79 %)
==================================================
               number of      length   percentage
               elements*    occupied  of sequence
--------------------------------------------------
SINEs:                1           87 bp    5.18 %
      ALUs            0            0 bp    0.00 %
      MIRs            1           87 bp    5.18 %

LINEs:                1           97 bp    5.77 %
      LINE1           1           97 bp    5.77 %
      LINE2           0            0 bp    0.00 %
      L3/CR1          0            0 bp    0.00 %

LTR elements:         1          434 bp   25.83 %
      MaLRs           1          434 bp   25.83 %
      ERVL            0            0 bp    0.00 %
      ERV_classI      0            0 bp    0.00 %
      ERV_classII     0            0 bp    0.00 %

DNA elements:         0            0 bp    0.00 %
      MER1_type       0            0 bp    0.00 %
      MER2_type       0            0 bp    0.00 %

Unclassified:         0            0 bp    0.00 %

Total interspersed repeats:      618 bp   36.79 %


Small RNA:            0            0 bp    0.00 %

Satellites:           0            0 bp    0.00 %
Simple repeats:       0            0 bp    0.00 %
Low complexity:       0            0 bp    0.00 %
==================================================

* most repeats fragmented by insertions or deletions
  have been counted as one element


2. Annotation File:

   SW   perc perc perc  query     position in query    matching repeat     position in repeat
score   div. del. ins.  sequence  begin end   (left)   repeat   class/family begin end  (left)  ID

  268   17.4  6.2  5.2  hg17_dna      4   100 (1580) + L1ME4a   LINE/L1     6021 6118    (6)   1  
 1489   19.9 10.6  8.8  hg17_dna    183   616 (1064) + MSTB2    LTR/MaLR      16  457    (0)   2  
  199   23.0 21.8  0.0  hg17_dna    909   995  (685) + MIR      SINE/MIR     157  262    (0)   3  


3. Masked File:

>hg17_dna range=chr3:181135975-181137654 5'pad=0 3'pad=0 revComp=FALSE strand=? repeatMasking=none
CGGNNNNNNNNNNNNNNNNNNNNNNNNNNNNNNNNNNNNNNNNNNNNNNN
NNNNNNNNNNNNNNNNNNNNNNNNNNNNNNNNNNNNNNNNNNNNNNNNNN
TACATGTTTTTTAGAGTTAACCAAGTAATTCTTTTCCTATCTATAAAAAT
TTGCAGGTAGTCACAATTATTTTGGTAGTTGCNNNNNNNNNNNNNNNNNN
NNNNNNNNNNNNNNNNNNNNNNNNNNNNNNNNNNNNNNNNNNNNNNNNNN
NNNNNNNNNNNNNNNNNNNNNNNNNNNNNNNNNNNNNNNNNNNNNNNNNN
NNNNNNNNNNNNNNNNNNNNNNNNNNNNNNNNNNNNNNNNNNNNNNNNNN
NNNNNNNNNNNNNNNNNNNNNNNNNNNNNNNNNNNNNNNNNNNNNNNNNN
NNNNNNNNNNNNNNNNNNNNNNNNNNNNNNNNNNNNNNNNNNNNNNNNNN
NNNNNNNNNNNNNNNNNNNNNNNNNNNNNNNNNNNNNNNNNNNNNNNNNN
NNNNNNNNNNNNNNNNNNNNNNNNNNNNNNNNNNNNNNNNNNNNNNNNNN
NNNNNNNNNNNNNNNNNNNNNNNNNNNNNNNNNNNNNNNNNNNNNNNNNN
NNNNNNNNNNNNNNNNGTAGCTGTCATCGCAGTCCACTGTATGTTGTATG
TGTGTTTCTGTCGGTGTGGGTAAGAAGGAGATGGGGATAGGGTAGTGAGA
GTGGTGGAGTTGAGCCAAATGATTCCTTACTGATTATATTTTTCTCCTGT
CATTATTTTCAAGGGTTCTGGAATCAGGTTCATATGCTGTCAATGTACTT
TATTTTTCAAGGTGCAATATACTAATATATGTCAGATGGGATTCATCTAT
GTACTTGAACATGTGGAAGACAAAGGAATAAAAGAAGTTTCTACATATGT
AAGAGAAANNNNNNNNNNNNNNNNNNNNNNNNNNNNNNNNNNNNNNNNNN
NNNNNNNNNNNNNNNNNNNNNNNNNNNNNNNNNNNNNNNNNNNNNATTTC
ATCAAAAGGAGCTGCTTTTCATTTTAAACTTAAGCTCTGGGTCTTATATT
TTCTCCTTTATGTTGATTCTGAGTAACTTAATTCTGCCCTGTTAACTTTC
CAGATAAACCTTCAATTTGTAAAGGAAGCTGAGTTCTGAAAAAATGAGGC
CTTTGCTAGAAGGGCTGGACACAATTATGTGTAGGTACCCTAGAGACAAG
GGACAGGGTGCCATGTACCTCTCCAAGAGCCTAGTCACCAAGGAGAAGAG
TCAAGCAGAGCAGGGATTTATGGGGTTCTTGAGCCACCAGCCTTTCTCTG
TTGAGCTCTCTTTAGCATCACCTTGAAAAGCTTAACCCTTTACTCCATGG
CTATCACCACTATCTTCAGCTCTGAGATTTAGTCTGGGCTTTCTGAAAAG
AAAAGTAAGAGGAATACATTTGACAGCTTACATGACAGCATGAGTAACCT
TTGCTACTCGTTTATATTCTAGGTATATAAAACTATTACTAAACTGAGTG
AGGTTGGTGAATTATCTTGTACTAAAACAGAATCAGTGGGGTATTAGAGT
AGCATAATCAGTCAATACGTTTATTGTGCCCCTCATATATATATATATAC
ATATACAAGGTGCTAAAAGAAATAAGAACAAATGTATATAATTAGAGCCT
ACCCTTAAGGAGCTTCAGGCCATCTTGTGT
