# Supplementary material for: Small Deletion Variants Have Stable Breakpoints Commonly Associated with Alu Elements
Source: PLoS One. 2008 Aug 29;3(8):e3104. doi: 10.1371/journal.pone.0003104 (PMC2518860; doi:10.1371/journal.pone.0003104)
Supplement: Figure S1 — Output information from RepeatMasker programme for each of the 20 deletions. This gives a summary table of repeat sequences (1), including the types and lengths of repeat elements present in each sequence, an annotation file showing the position and order of these elements within the sequence (2), and a masked file of the reference sequence to again show where these elements are present (basepairs within repeat sequence masked by ‘N’) (3). The order of deletions is the same as shown in Table 1: a) Chr 1: 145,312,298–145,314,875; b) Chr 2: 229,467,533–229,468,151; c) Chr 3: 181,137,036–181,137,500; d) Chr 4: 98,573,315–98,578,237; e) Chr 5: 65,479,440–65,479,975; f) Chr 5: 78,145,556–78,147,626; g) Chr 6: 24,433,346–24,435,791; h) Chr 6: 34,425,089–34,427,582; i) Chr 6: 162,645,085–162,645,903; j) Chr 7: 82,856,584–82,857,509; k) Chr 12: 20,859,912–20,859,936; l) Chr 14: 72,402,707–72,403,561; m) Chr 14: 72,615,524–72,616,685; n) Chr 15: 83,858,016–83,860,206; o) Chr 16: 22,955,277–22,957,032; p) Chr 16: 56,282,301–56,285,908; q) Chr 16: 76,115,174–76,115,188; r) Chr 16: 88,089,521–88,095,227; s) Chr 19: 35,979,321–35,981,593; t) Chr 22: 32,085,572–32,090,063. (0.03 MB ZIP) [file pone.0003104.s001.zip › Supplementary Figures 2a-t/Figure S1. f.txt]

1. Summary Table:

==================================================
file name: RM2sequpload_1187193347  
sequences:             1
total length:       2654 bp  (2654 bp excl N/X-runs)  
GC level:         39.34 %
bases masked:        305 bp ( 11.49 %)
==================================================
               number of      length   percentage
               elements*    occupied  of sequence
--------------------------------------------------
SINEs:                0            0 bp    0.00 %
      ALUs            0            0 bp    0.00 %
      MIRs            0            0 bp    0.00 %

LINEs:                1           91 bp    3.43 %
      LINE1           0            0 bp    0.00 %
      LINE2           1           91 bp    3.43 %
      L3/CR1          0            0 bp    0.00 %

LTR elements:         0            0 bp    0.00 %
      MaLRs           0            0 bp    0.00 %
      ERVL            0            0 bp    0.00 %
      ERV_classI      0            0 bp    0.00 %
      ERV_classII     0            0 bp    0.00 %

DNA elements:         2          214 bp    8.06 %
      MER1_type       1          160 bp    6.03 %
      MER2_type       0            0 bp    0.00 %

Unclassified:         0            0 bp    0.00 %

Total interspersed repeats:      305 bp   11.49 %


Small RNA:            0            0 bp    0.00 %

Satellites:           0            0 bp    0.00 %
Simple repeats:       0            0 bp    0.00 %
Low complexity:       0            0 bp    0.00 %
==================================================

* most repeats fragmented by insertions or deletions
  have been counted as one element
                      
  


2. Annotation File:
                   
   SW   perc perc perc  query     position in query    matching repeat          position in repeat
score   div. del. ins.  sequence  begin end   (left)   repeat   class/family  begin  end    (left)  ID

  343   32.7 15.0  0.6  hg18_dna   1029  1188 (1466) + MER5A    DNA/MER1_type      7    189    (0)   1  
  221   21.6  0.0  5.6  hg18_dna   1743  1796  (858) C MER91A   DNA/Tip100     (142)     54      4   2  
  323   25.3 17.6  0.0  hg18_dna   2477  2567   (87) + L2b      LINE/L2         3249   3355   (20)   3  


3. Masked File:

>hg18_dna range=chr5:78145316-78147969 5'pad=0 3'pad=0 revComp=FALSE strand=? repeatMasking=none
CAGAGGGAGACCCTGTCTCACAAAACAAAAAAAAAAGCAGTGATTTGTAC
TCCAGATAATAGAGTCATGCAGTACTATAAAAATCTCTTCTCATTTTGTA
TTTATTATGAGTACTGGCAAAAGAGAGGGTCATCTTCATTTTCTTCTGAT
TTTTTAAACATAAAATATTTGCTGAAATTGTTTTCTAATATACAAAATTG
TTTGAGTGAAAGAAAAAGAACTATAAAACACAAGTACCAAACAGTCTCCA
ATAAAAACACTTAGATAATAATCCATTTGGAAAGAATGAGCTCCAAATAT
GGATTTTATGAGTAAACAAAGGTTCTGTATTGCAAAAGTTAATAGACTGT
CTTCACATTTAATTTCATGACCACTTCCTCTGTTTGACTCTTCTGTGGCA
TAGCTTGAGATGTCTGCAAGCCCTGCTACTTCTGAAGGAAAATATACAGA
GCAAAAAGACATGCTGTTAATCAAAGACTCTGGCATCTGAATTTAATAAT
CAGATGCCATTTGGAGTCTATACAGTTTTTCAATAGTGTAACACACAAAT
CAGTCAGCACATACATTTCAATAGTGATTAATCTCTTTTTACATGCACAT
CTGCGATCCCTTATGAAATAGTCTTAAAAGCAACCTAATAAGAAAGGAGA
AAGAACCTGTGGGTCAAAAAGGATCATCATGAAGCCAAGAGATGTTGAGT
CAGTCTTTCCCTAAGTCTCTCACCACATAAAGCTACTGCGCCTTTATTTA
CATATTTTTCCCAACTGAAATGGTCTCTCCTCTCTTTTAAAGGCCCACTC
TTTTTTTTGAAGTCTTCAGGGAATTCCATGTAGGAACATTCTTCCTCTTC
CCACCTAATATGTCACTGGTTCATCATTTTCTCTGTTACTCACTTGCTTC
TGTAGCACCCACTGTTGGGTGTTGTTCGTTATCTTTATGTATGTCTACCT
CCTGTTCCCTAACTCAGTTATACGGTCTTACAGGACAAAGAACTATGGAT
TATATGCTTTCCATGTCTACAGCAAGCTNNNNNNNNNNNNNNNNNNNNNN
NNNNNNNNNNNNNNNNNNNNNNNNNNNNNNNNNNNNNNNNNNNNNNNNNN
NNNNNNNNNNNNNNNNNNNNNNNNNNNNNNNNNNNNNNNNNNNNNNNNNN
NNNNNNNNNNNNNNNNNNNNNNNNNNNNNNNNNNNNNNTATACAAGGACT
AAGAGAGTGCTATGAATAGAATGGGTACCAAGAAGTATTTGTTGAATATA
TAAGGGCACACAAAGTAAAAAAAACCCCAAACTAAAACAACAAAACCAAC
CAAACAAACAAAAAACAATGTGCAAAGTTAAAGGCGTTGGGATTATTTAG
TCTTGTGCCTGTAAGTTTAATCACAACCCAATTATCGAAAAGATTATTGA
AGTTGACTGTAGTAAAGCATTATTTTAAAGAGATTGCTTATTTTCTAGTC
GCATGGTTGCTGAATAAGGCAAACGATCTCCCCTAAACTCCTAATTAGAA
GATCATAATGGTCATCTCCTTTCCCCTTCTCCACCCTTCCCTGTTGACCT
TCCCCAAGAATCCTTTCCTTGGCTTTCCTTCTTGTCTCTATTGCTTTTTC
CCTGCTTTTTTCTATGAGACTGACTGCTTTTCACTCATCTCACTGTGGCT
TGCAGCTTCAAGAACAGAAGAGAGCAGGCCACAAAGACAAATTAGAACAA
GACACCCCTCTCTGTGCCAGAAAGTGTGACTTGGCAAATGGANNNNNNNN
NNNNNNNNNNNNNNNNNNNNNNNNNNNNNNNNNNNNNNNNNNNNNNTGTC
AAAAAAGGTGGAGGAAAGCATCTGGGCCTACATTTTCCTGAAGATGGCTT
TTCAAAATTTCTGTTTTTAGCTGACTTCACTCTTCTCTATATGCTATTAG
GTAATAAGAAAAGTTCCAAACATTATTCACTGGGATGCTCAAAAGTAAGC
TACATGTGCCATATTACTGTAAGACAAGTATAAAGGGCTTGCATTTTATT
TCCACAAGGAATGAATAAAGGGAAAGGAATTTACTTTTGGGAAAAGGTAA
CACAAAGAACTTTGGTCTATGAAGGACACAAATGAATTCTCATCTTCAAA
GATATTTTGAAATAATATAAGAAATGACCCATCTGTGGTAGTTTATGGTT
GATCTAAGTAAGACAGCCTCCTGGGGCCCCTTCTTTCTTGGAGAAGGCAC
TTTTCCTATGATGCCAGGTTCCTAGTTCCCGCCTCTTCTGCCACTTCTGC
AGGAGCCACCCGAGGCCTTGAGGGGCCCTTTCAGAACCTTGGGTCTGAAG
TCATTTCTTATGCCCTGGGTTATCATCTTCAGTAGAAAGTTGGTGGTAGC
TACAACAGCAGCGAGCACTCAGGCCAGTCTGTAAAACACACAAAATGACT
TTCCTGAAGATATACAGATTTCTCAGGGTACGGTTGTATCAGGACTGCAT
TTCTAGTCCAGGAGATTTCTTACAATNNNNNNNNNNNNNNNNNNNNNNNN
NNNNNNNNNNNNNNNNNNNNNNNNNNNNNNNNNNNNNNNNNNNNNNNNNN
NNNNNNNNNNNNNNNNNGACTCTTACTGATTAAGGGGGCTTGATTAGCTC
TGTCAGCAAATTCTGCCTCCAAAAGTCCTTCTCTGTTTGGCTCCCGGAGA
ATAT
