# Supplementary material for: Small Deletion Variants Have Stable Breakpoints Commonly Associated with Alu Elements
Source: PLoS One. 2008 Aug 29;3(8):e3104. doi: 10.1371/journal.pone.0003104 (PMC2518860; doi:10.1371/journal.pone.0003104)
Supplement: Figure S1 — Output information from RepeatMasker programme for each of the 20 deletions. This gives a summary table of repeat sequences (1), including the types and lengths of repeat elements present in each sequence, an annotation file showing the position and order of these elements within the sequence (2), and a masked file of the reference sequence to again show where these elements are present (basepairs within repeat sequence masked by ‘N’) (3). The order of deletions is the same as shown in Table 1: a) Chr 1: 145,312,298–145,314,875; b) Chr 2: 229,467,533–229,468,151; c) Chr 3: 181,137,036–181,137,500; d) Chr 4: 98,573,315–98,578,237; e) Chr 5: 65,479,440–65,479,975; f) Chr 5: 78,145,556–78,147,626; g) Chr 6: 24,433,346–24,435,791; h) Chr 6: 34,425,089–34,427,582; i) Chr 6: 162,645,085–162,645,903; j) Chr 7: 82,856,584–82,857,509; k) Chr 12: 20,859,912–20,859,936; l) Chr 14: 72,402,707–72,403,561; m) Chr 14: 72,615,524–72,616,685; n) Chr 15: 83,858,016–83,860,206; o) Chr 16: 22,955,277–22,957,032; p) Chr 16: 56,282,301–56,285,908; q) Chr 16: 76,115,174–76,115,188; r) Chr 16: 88,089,521–88,095,227; s) Chr 19: 35,979,321–35,981,593; t) Chr 22: 32,085,572–32,090,063. (0.03 MB ZIP) [file pone.0003104.s001.zip › Supplementary Figures 2a-t/Figure S1. g.txt]

1. Summary Table:

==================================================
file name: RM2sequpload_1185988744  
sequences:             1
total length:       3158 bp  (3158 bp excl N/X-runs)  
GC level:         40.06 %
bases masked:       1148 bp ( 36.35 %)
==================================================
               number of      length   percentage
               elements*    occupied  of sequence
--------------------------------------------------
SINEs:                4          756 bp   23.94 %
      ALUs            3          701 bp   22.20 %
      MIRs            1           55 bp    1.74 %

LINEs:                1          169 bp    5.35 %
      LINE1           0            0 bp    0.00 %
      LINE2           1          169 bp    5.35 %
      L3/CR1          0            0 bp    0.00 %

LTR elements:         0            0 bp    0.00 %
      MaLRs           0            0 bp    0.00 %
      ERVL            0            0 bp    0.00 %
      ERV_classI      0            0 bp    0.00 %
      ERV_classII     0            0 bp    0.00 %

DNA elements:         0            0 bp    0.00 %
      MER1_type       0            0 bp    0.00 %
      MER2_type       0            0 bp    0.00 %

Unclassified:         0            0 bp    0.00 %

Total interspersed repeats:      925 bp   29.29 %


Small RNA:            0            0 bp    0.00 %

Satellites:           0            0 bp    0.00 %
Simple repeats:       1           33 bp    1.04 %
Low complexity:       2          190 bp    6.02 %
==================================================

* most repeats fragmented by insertions or deletions
  have been counted as one element


2. Annotation File:

   SW   perc perc perc  query     position in query    matching   repeat         position in repeat
score   div. del. ins.  sequence  begin end   (left)   repeat     class/family   begin end  (left)  ID

  566   22.3  0.0  0.0  hg17_dna      1   121 (3037) + AluJo/FRAM SINE/Alu         190  310    (2)   1  
   22    0.0  0.0  0.0  hg17_dna   1001  1022 (2136) + AT_rich    Low_complexity     1   22    (0)   2  
  748   18.1  0.0  1.2  hg17_dna   1288  1455 (1703) + GA-rich    Low_complexity     3  168    (0)   3  
 1893   15.3  0.3  0.7  hg17_dna   1790  2085 (1073) + AluJb      SINE/Alu           4  298   (14)   4  
  261   27.7  7.7  8.3  hg17_dna   2102  2270  (888) + L2c        LINE/L2         3210 3377   (10)   5  
  183   23.5  0.0  7.3  hg17_dna   2377  2431  (727) C MIRc       SINE/MIR        (97)  171    121   6  
  297    0.0  0.0  0.0  hg17_dna   2665  2697  (461) + (TTTA)n    Simple_repeat      3   35    (0)   7  
 2219    8.8  0.0  0.3  hg17_dna   2701  2984  (174) C AluSq      SINE/Alu        (29)  284      2   8  


3. Masked File:

>hg17_dna range=chr6:24432932-24436154 5'pad=0 3'pad=0 revComp=FALSE strand=? repeatMasking=none
NNNNNNNNNNNNNNNNNNNNNNNNNNNNNNNNNNNNNNNNNNNNNNNNNN
NNNNNNNNNNNNNNNNNNNNNNNNNNNNNNNNNNNNNNNNNNNNNNNNNN
NNNNNNNNNNNNNNNNNNNNNGAAAGAAAGAAAAGAGAGAGAGAGAGCTA
TGACACTTTGGCATCTCAAATAGTTCAACTACATCAAAGACAGCACAAGA
AGTAGAAGAAAGGATTTCACATTAAATGCAATGAAGAGTAAGGCCATGTT
CGTCTTACTCTCAGCCTGCCTACCACAGAGAATGCCTTGGAATCAGAGGT
TCCCTGAAGAGACCCTCTCCTCTTAGAATAATCCAAAACCAGAATCTCCA
GAGCCCCGTGGTCAAAACTAAAACGTTCCATCTAGGAGTGAGAGAGCACG
ATATCTACTTCCTCACACTTCTCCTCGGTTCTCAAATAAAAGCGCTCACT
TACATTTGCCATCTTTATTCTGTGATCCGTTTTTATGTTACAGCAAATAA
GCAAATTATGAGGTCCTCTGGGCGAAAGGAAAATCAGCATGGAATGTAAG
TTATTGTGCCATCTAGAGAAAATGTGAGAGGCTGGAAGCCTCAATCAACT
GTCTTCCTTGAAGAATAACCTAGATCTTGGCTCCCACTGGCAAAGATGAG
TGGGGGTTATTGTCTTCTCTAAGAAACTAAACGTCCCTCACATGCTTGAA
GATGTCGCAAGGGAGACCTGATGGCCCCATTTCTGTGAGGTTGTTCCTCA
AAGAAGAATCAAAGATTTCAGTCACATTAGCATCATCATGTTCTCTTAGT
CCAGAATTTTTCAGCAAACATATTCCACAAAATTTTCTGCAAGTTCAGGG
TACATATAGCAGGTGCAGTGGATTTTTGTTATGTTTTAATATAACATACT
AGAGAAAATCCAGAACATTCTTCTCCCTCTCTCTTCTTCATCACATTCAC
ATCTCAGCCTATAGAGCAGAGTTTATTCCTTAGTATAATATCAAGGCCTG
NNNNNNNNNNNNNNNNNNNNNNCATGTGAATGAGAAATGAGTCACATTTA
TTTTACCATGTCTCTGGTTTTTAAATAAAATTAAAAGGTTGGGAAACTGT
TTTTCAGTGTCACAACCTCTCTGTTCTTACTACCATAATATTTACTTGAT
ATTATTTCAGTTCTTCCTTCCCCACACCCATGTTGAATCCCAGACCACAA
ACTACTGTAATTTTTCTTTATTATCAACATATGTAGGAATGCAGAATTAA
AATTATTGATCAAGTTTCATGCAAAGTTCCAAAACCANNNNNNNNNNNNN
NNNNNNNNNNNNNNNNNNNNNNNNNNNNNNNNNNNNNNNNNNNNNNNNNN
NNNNNNNNNNNNNNNNNNNNNNNNNNNNNNNNNNNNNNNNNNNNNNNNNN
NNNNNNNNNNNNNNNNNNNNNNNNNNNNNNNNNNNNNNNNNNNNNNNNNN
NNNNNATCAGACCTTTTCATTTCATCGGGATACCTACCACCTCTCTTTTT
GACTCAAGCTAATGTTAAATGTTAAAAAGAGTCTCCATTTTTAGAATACA
CCAACCAATAGAAGGACCCCCCCATGCCCTAGAGCTCCCTGGATAGTAGA
AAATTAGTCAAAAATTTAAAATTTACTATAGATGATCCATAAAATTAAAA
ATCATACAAAGCATGTTAAGAGCTGGGTGACATATATATATTAACTATAA
AGAGAGCAGATATAGAAAGGAAGCCAACATTTATCTAGCAGAAGAAAAAA
ACACCATCATTTGTATCAATAAAAAGCATGTATGATGAGNNNNNNNNNNN
NNNNNNNNNNNNNNNNNNNNNNNNNNNNNNNNNNNNNNNNNNNNNNNNNN
NNNNNNNNNNNNNNNNNNNNNNNNNNNNNNNNNNNNNNNNNNNNNNNNNN
NNNNNNNNNNNNNNNNNNNNNNNNNNNNNNNNNNNNNNNNNNNNNNNNNN
NNNNNNNNNNNNNNNNNNNNNNNNNNNNNNNNNNNNNNNNNNNNNNNNNN
NNNNNNNNNNNNNNNNNNNNNNNNNNNNNNNNNNNNNNNNNNNNNNNNNN
NNNNNNNNNNNNNNNNNNNNNNNNNNNNNNNNNNNTGCATAAAAATGTTC
ANNNNNNNNNNNNNNNNNNNNNNNNNNNNNNNNNNNNNNNNNNNNNNNNN
NNNNNNNNNNNNNNNNNNNNNNNNNNNNNNNNNNNNNNNNNNNNNNNNNN
NNNNNNNNNNNNNNNNNNNNNNNNNNNNNNNNNNNNNNNNNNNNNNNNNN
NNNNNNNNNNNNNNNNNNNNTCCCTCTGTAACCATGAACAAGTCAGTCAG
GGTAACTGCACTGTCAAAACTTACAATTAACTGGATAGTATGTATTTGAT
GAGGGGAACTGAATTACAGGGAAACCNNNNNNNNNNNNNNNNNNNNNNNN
NNNNNNNNNNNNNNNNNNNNNNNNNNNNNNNCACGGGCCACCCAGCTTAG
GACTTTTGACTATAAACCCTGAGATCTCTCTCCCTTACATAAGCATTTTG
TTTTCATTGCTGTTGACACTTTGTTAATCTTGCTTACTTAAAACTAATTT
CTGCTAATAGCTTCAGGGTCTTTAGCAACTGTCAGCATGTAATGTGTCTG
CATTTCATATATATAATTAGTTTTCATGGCAACAGTCCACTTTTAGTCAA
TCAACATTATAAACNNNNNNNNNNNNNNNNNNNNNNNNNNNNNNNNNGGC
NNNNNNNNNNNNNNNNNNNNNNNNNNNNNNNNNNNNNNNNNNNNNNNNNN
NNNNNNNNNNNNNNNNNNNNNNNNNNNNNNNNNNNNNNNNNNNNNNNNNN
NNNNNNNNNNNNNNNNNNNNNNNNNNNNNNNNNNNNNNNNNNNNNNNNNN
NNNNNNNNNNNNNNNNNNNNNNNNNNNNNNNNNNNNNNNNNNNNNNNNNN
NNNNNNNNNNNNNNNNNNNNNNNNNNNNNNNNNNNNNNNNNNNNNNNNNN
NNNNNNNNNNNNNNNNNNNNNNNNNNNNNNNNNNAACATTATAAACTTAT
AATGAATTTATGGAGTGTTACTAGTAAACAAAATGAATATTCTTTAAATA
AAAAAAATTTCTAAAAGCCTCTCAAATGTGCTTGTCTTTCTCCTTGCATT
TGCTAGTCTCTGCTTAATATATGTTTAGCTTGATGCATTCTTTGATGCCC
AACATGTG
