# Supplementary material for: Small Deletion Variants Have Stable Breakpoints Commonly Associated with Alu Elements
Source: PLoS One. 2008 Aug 29;3(8):e3104. doi: 10.1371/journal.pone.0003104 (PMC2518860; doi:10.1371/journal.pone.0003104)
Supplement: Figure S1 — Output information from RepeatMasker programme for each of the 20 deletions. This gives a summary table of repeat sequences (1), including the types and lengths of repeat elements present in each sequence, an annotation file showing the position and order of these elements within the sequence (2), and a masked file of the reference sequence to again show where these elements are present (basepairs within repeat sequence masked by ‘N’) (3). The order of deletions is the same as shown in Table 1: a) Chr 1: 145,312,298–145,314,875; b) Chr 2: 229,467,533–229,468,151; c) Chr 3: 181,137,036–181,137,500; d) Chr 4: 98,573,315–98,578,237; e) Chr 5: 65,479,440–65,479,975; f) Chr 5: 78,145,556–78,147,626; g) Chr 6: 24,433,346–24,435,791; h) Chr 6: 34,425,089–34,427,582; i) Chr 6: 162,645,085–162,645,903; j) Chr 7: 82,856,584–82,857,509; k) Chr 12: 20,859,912–20,859,936; l) Chr 14: 72,402,707–72,403,561; m) Chr 14: 72,615,524–72,616,685; n) Chr 15: 83,858,016–83,860,206; o) Chr 16: 22,955,277–22,957,032; p) Chr 16: 56,282,301–56,285,908; q) Chr 16: 76,115,174–76,115,188; r) Chr 16: 88,089,521–88,095,227; s) Chr 19: 35,979,321–35,981,593; t) Chr 22: 32,085,572–32,090,063. (0.03 MB ZIP) [file pone.0003104.s001.zip › Supplementary Figures 2a-t/Figure S1. h.txt]

1. Summary Table:

==================================================
file name: RM2sequpload_1186494427  
sequences:             1
total length:       4663 bp  (4663 bp excl N/X-runs)  
GC level:         44.18 %
bases masked:       2685 bp ( 57.58 %)
==================================================
               number of      length   percentage
               elements*    occupied  of sequence
--------------------------------------------------
SINEs:               10         2474 bp   53.06 %
      ALUs           10         2474 bp   53.06 %
      MIRs            0            0 bp    0.00 %

LINEs:                1          137 bp    2.94 %
      LINE1           0            0 bp    0.00 %
      LINE2           1          137 bp    2.94 %
      L3/CR1          0            0 bp    0.00 %

LTR elements:         0            0 bp    0.00 %
      MaLRs           0            0 bp    0.00 %
      ERVL            0            0 bp    0.00 %
      ERV_classI      0            0 bp    0.00 %
      ERV_classII     0            0 bp    0.00 %

DNA elements:         0            0 bp    0.00 %
      MER1_type       0            0 bp    0.00 %
      MER2_type       0            0 bp    0.00 %

Unclassified:         0            0 bp    0.00 %

Total interspersed repeats:     2611 bp   55.99 %


Small RNA:            0            0 bp    0.00 %

Satellites:           0            0 bp    0.00 %
Simple repeats:       1           31 bp    0.66 %
Low complexity:       1           43 bp    0.92 %
==================================================

* most repeats fragmented by insertions or deletions
  have been counted as one element


2. Annotation File:


   SW   perc perc perc  query     position in query    matching repeat         position in repeat
score   div. del. ins.  sequence  begin end   (left)   repeat   class/family   begin end  (left)  ID

 1432   15.6  0.9 13.5  hg17_dna    229   353 (4310) + AluJb    SINE/Alu           3  112  (200)   1  
  246    3.2  0.0  0.0  hg17_dna    354   384 (4279) + (TAAA)n  Simple_repeat      2   32    (0)   2  
 1432   15.6  0.9 13.5  hg17_dna    385   396 (4267) + AluJb    SINE/Alu         113  123  (189)   1  
 1477   16.9  8.2  3.5  hg17_dna    397   678 (3985) + AluSq    SINE/Alu           1  295   (18)   3  
 1432   15.6  0.9 13.5  hg17_dna    679   873 (3790) + AluJb    SINE/Alu         124  294   (18)   1  
 2538    6.5  0.3  0.0  hg17_dna    876  1183 (3480) + AluY     SINE/Alu           1  309    (2)   4  
 1326   16.7  0.0 13.5  hg17_dna   1240  1543 (3120) C AluJo    SINE/Alu        (12)  300     38   5  
  191   32.6  9.5  1.5  hg17_dna   1607  1743 (2920) C L2       LINE/L2        (685) 2734   2587   6  
 2576    5.9  0.3  0.0  hg17_dna   2189  2495 (2168) + AluY     SINE/Alu           1  308    (3)   7  
   29    4.7  0.0  0.0  hg17_dna   3047  3089 (1574) + AT_rich  Low_complexity     1   43    (0)   8  
  327   15.2  0.0  0.0  hg17_dna   3360  3405 (1258) + AluJo    SINE/Alu           2   47  (255)   9  
  871   11.3  0.0  8.9  hg17_dna   3448  3593 (1070) + FLAM_C   SINE/Alu           1  133    (0)  10  
 1113   17.9 15.3  0.0  hg17_dna   3605  3833  (830) + AluJo    SINE/Alu          33  296   (16)   9  
 2403    9.4  0.3  0.0  hg17_dna   3840  4146  (517) + AluSq    SINE/Alu           1  308    (5)  11  
  589   13.9 20.9  0.0  hg17_dna   4321  4435  (228) + FLAM_C   SINE/Alu           5  143    (0)  12  
  676   11.2  0.0  0.0  hg17_dna   4557  4654    (9) C AluJb    SINE/Alu        (24)  288    191  13  


3. Masked File:

>hg17_dna range=chr6:34423376-34428038 5'pad=0 3'pad=0 revComp=FALSE strand=? repeatMasking=none
AGGGAGGGAGAAATACAGCAGGAACACCATTGTTTTATTTCTTACAAATT
GTTGTGGGGTTTTTTGCTAAATAGTGCTTAATACAAATTTTTAAAATATA
AAAGAAACCCATAGTCCCTGCCCTATAGGAACTGAGTATCTAGTGAAAGA
CCAAAAAAAGAGTAATTATACGGAGTGAGAAATACTTAGCTTGAGGATAC
CACAGTGATAATGAAAAGAGATACCTGCNNNNNNNNNNNNNNNNNNNNNN
NNNNNNNNNNNNNNNNNNNNNNNNNNNNNNNNNNNNNNNNNNNNNNNNNN
NNNNNNNNNNNNNNNNNNNNNNNNNNNNNNNNNNNNNNNNNNNNNNNNNN
NNNNNNNNNNNNNNNNNNNNNNNNNNNNNNNNNNNNNNNNNNNNNNNNNN
NNNNNNNNNNNNNNNNNNNNNNNNNNNNNNNNNNNNNNNNNNNNNNNNNN
NNNNNNNNNNNNNNNNNNNNNNNNNNNNNNNNNNNNNNNNNNNNNNNNNN
NNNNNNNNNNNNNNNNNNNNNNNNNNNNNNNNNNNNNNNNNNNNNNNNNN
NNNNNNNNNNNNNNNNNNNNNNNNNNNNNNNNNNNNNNNNNNNNNNNNNN
NNNNNNNNNNNNNNNNNNNNNNNNNNNNNNNNNNNNNNNNNNNNNNNNNN
NNNNNNNNNNNNNNNNNNNNNNNNNNNNNNNNNNNNNNNNNNNNNNNNNN
NNNNNNNNNNNNNNNNNNNNNNNNNNNNNNNNNNNNNNNNNNNNNNNNNN
NNNNNNNNNNNNNNNNNNNNNNNNNNNNNNNNNNNNNNNNNNNNNNNNNN
NNNNNNNNNNNNNNNNNNNNNNNNNNNNNNNNNNNNNNNNNNNNNNNNNN
NNNNNNNNNNNNNNNNNNNNNNNCANNNNNNNNNNNNNNNNNNNNNNNNN
NNNNNNNNNNNNNNNNNNNNNNNNNNNNNNNNNNNNNNNNNNNNNNNNNN
NNNNNNNNNNNNNNNNNNNNNNNNNNNNNNNNNNNNNNNNNNNNNNNNNN
NNNNNNNNNNNNNNNNNNNNNNNNNNNNNNNNNNNNNNNNNNNNNNNNNN
NNNNNNNNNNNNNNNNNNNNNNNNNNNNNNNNNNNNNNNNNNNNNNNNNN
NNNNNNNNNNNNNNNNNNNNNNNNNNNNNNNNNNNNNNNNNNNNNNNNNN
NNNNNNNNNNNNNNNNNNNNNNNNNNNNNNNNNCAAGTCAGACTTGGGGA
GTAGGGGATGCATCATAATGGAGAAATGATATGGGAAGGNNNNNNNNNNN
NNNNNNNNNNNNNNNNNNNNNNNNNNNNNNNNNNNNNNNNNNNNNNNNNN
NNNNNNNNNNNNNNNNNNNNNNNNNNNNNNNNNNNNNNNNNNNNNNNNNN
NNNNNNNNNNNNNNNNNNNNNNNNNNNNNNNNNNNNNNNNNNNNNNNNNN
NNNNNNNNNNNNNNNNNNNNNNNNNNNNNNNNNNNNNNNNNNNNNNNNNN
NNNNNNNNNNNNNNNNNNNNNNNNNNNNNNNNNNNNNNNNNNNNNNNNNN
NNNNNNNNNNNNNNNNNNNNNNNNNNNNNNNNNNNNNNNNNNNCCCAATT
TGAGTTTTAGAAAGGTTACTTTGACATATGTTGGAGATGGGACAGCATGC
TAATGGNNNNNNNNNNNNNNNNNNNNNNNNNNNNNNNNNNNNNNNNNNNN
NNNNNNNNNNNNNNNNNNNNNNNNNNNNNNNNNNNNNNNNNNNNNNNNNN
NNNNNNNNNNNNNNNNNNNNNNNNNNNNNNNNNNNNNNNNNNNCTCCTTG
GATATGGGCTGGGTCAATGGTGTAGCAGCCTTCCAAGGAGAATATGGAGG
CGTCAGTGGAGGAGGGAACCACAGGGAGGAGTTGTGAAATCATCCTCTGA
ACATATGAATTTGAGGGTTCAGTGAGACATCTAATGAGTATTTCTAGTGA
GAAATTATATGAATGTGGGACTGGAGTTAAGAGGGAAACCGACGGTGATT
TTGGAAACAATGGTATCAGAATCTTCCAGCCAGAATGAGACTAACGGAAG
GGGAACATGGGCATTTGCAAAGCTCTGGCCAGAGGATCTGACCCCTTTCT
CCCTATCCACCCACTATCCACCTTGGTATCAGACAAGTCTCCATTCCTAC
TGCCAAGGGTATAGTGGGCATAGATATACTCCAGAGATCCTAGGTTAAAG
TTCTGGAAATACTCTCCTTAAATAAATTAGATTATCTANNNNNNNNNNNN
NNNNNNNNNNNNNNNNNNNNNNNNNNNNNNNNNNNNNNNNNNNNNNNNNN
NNNNNNNNNNNNNNNNNNNNNNNNNNNNNNNNNNNNNNNNNNNNNNNNNN
NNNNNNNNNNNNNNNNNNNNNNNNNNNNNNNNNNNNNNNNNNNNNNNNNN
NNNNNNNNNNNNNNNNNNNNNNNNNNNNNNNNNNNNNNNNNNNNNNNNNN
NNNNNNNNNNNNNNNNNNNNNNNNNNNNNNNNNNNNNNNNNNNNNNNNNN
NNNNNNNNNNNNNNNNNNNNNNNNNNNNNNNNNNNNNNNNNNNNNTTAGA
TTATCTATGGTGATAATCTATGCCATAGGAAATCTTGATTAACAAACTAC
ATGACTGGACATATTACTGATTTCTGGAGAATCAGTTGCATACAGTAAAG
CACTCAACATGATCTTGTTTCCAACAATGCAATTCCCTTGACATCTGACA
AGCCCCTTAGCACTGCCAATACTGCCAGAGTGCTCTGCTGGTACCCCAGA
TGGCACCAGGACCAGATCCTATCAAATTTGTGATATGCTCTGCAAATTGC
ATCTTCAGATGAGCCCTTTAAATAATTTATGTGTCCCTTCATAAAAATAA
GGCCAAGATGAAAGTGAGTAATTATCTGTACTTGTTTGGATTCCAGATAA
ATGGACGTATACTATATTTTACACAGTGTTTTAAAGAACAGCTGTCACAA
AGTCTTGTGCATGATGATCCCATAAAATGTTTAAAAGATGAGTAAAGCTG
AGTATGAGGTTAAATAACTTGCTGAAAGTAAATCAATAAATTATCACAGG
GCCAAGCACAGAAGTTTCAGTTTCTAGAGCTTTAAAGCCATTCTACNNNN
NNNNNNNNNNNNNNNNNNNNNNNNNNNNNNNNNNNNNNNGCTACAGAGGA
ACTAAAAAAAATGCTAAAAGGAGGAACCCCTAGACATAAACAGTCAATTT
ACAAAATGCCTTATAAACATTGCTTCACCTTAGTTAGCTTATCAGGCTGC
TTATTTAATCAAAGAGGAAATTCCCTGCCTAGTACAAAGAAACACCATAC
TGTGCTATGAACAGATATTCTGACAGTTTTTATCTTGGGAGCAACAAGAT
TATTTTAAGAACAATATGAAAAGGTTTCCACAGATACAAACTATTACACA
GATATCGGCNNNNNNNNNNNNNNNNNNNNNNNNNNNNNNNNNNNNNNNNN
NNNNNGCACTGACAGAAATTTAAAAAAGGAAAAAAGAACACTTTGGTNNN
NNNNNNNNNNNNNNNNNNNNNNNNNNNNNNNNNNNNNNNNNNNNNNNNNN
NNNNNNNNNNNNNNNNNNNNNNNNNNNNNNNNNNNNNNNNNNNNNNNNNN
NNNNNNNNNNNNNNNNNNNNNNNNNNNNNNNNNNNNNNNNNNNAAAAAAA
AAAANNNNNNNNNNNNNNNNNNNNNNNNNNNNNNNNNNNNNNNNNNNNNN
NNNNNNNNNNNNNNNNNNNNNNNNNNNNNNNNNNNNNNNNNNNNNNNNNN
NNNNNNNNNNNNNNNNNNNNNNNNNNNNNNNNNNNNNNNNNNNNNNNNNN
NNNNNNNNNNNNNNNNNNNNNNNNNNNNNNNNNNNNNNNNNNNNNNNNNN
NNNNNNNNNNNNNNNNNNNNNNNNNNNNNNNNNTTAGAGNNNNNNNNNNN
NNNNNNNNNNNNNNNNNNNNNNNNNNNNNNNNNNNNNNNNNNNNNNNNNN
NNNNNNNNNNNNNNNNNNNNNNNNNNNNNNNNNNNNNNNNNNNNNNNNNN
NNNNNNNNNNNNNNNNNNNNNNNNNNNNNNNNNNNNNNNNNNNNNNNNNN
NNNNNNNNNNNNNNNNNNNNNNNNNNNNNNNNNNNNNNNNNNNNNNNNNN
NNNNNNNNNNNNNNNNNNNNNNNNNNNNNNNNNNNNNNNNNNNNNNNNNN
NNNNNNNNNNNNNNNNNNNNNNNNNNNNNNNNNNNNNNNNNNNNNNTAGA
AAAAATATACATACACACAGATGTATCATTCTTAAGTGAGTCCCCAGGGT
GTACAGAGATTGCCTCTGTACAGTGCAATTGGCAGTGCTAAGGATGAGGT
GCTTTACTTTAAAACCTTGAGTATGGCTTGAATATTTTAGAACAAATATT
TAAGATGTATAAATGGAGGTNNNNNNNNNNNNNNNNNNNNNNNNNNNNNN
NNNNNNNNNNNNNNNNNNNNNNNNNNNNNNNNNNNNNNNNNNNNNNNNNN
NNNNNNNNNNNNNNNNNNNNNNNNNNNNNNNNNNNACTTATAATTGGCCA
AGAAGAATCCCAAACATTATTTCCTAGGAAAATTCTGAAAGCCAAATAAA
GTGAATGAAATATTTAAAATGCTCCAGTTTCTTTAGGTTATTTTATTATA
TCATTANNNNNNNNNNNNNNNNNNNNNNNNNNNNNNNNNNNNNNNNNNNN
NNNNNNNNNNNNNNNNNNNNNNNNNNNNNNNNNNNNNNNNNNNNNNNNNN
NNNNTCAACACCC
