# Supplementary material for: Small Deletion Variants Have Stable Breakpoints Commonly Associated with Alu Elements
Source: PLoS One. 2008 Aug 29;3(8):e3104. doi: 10.1371/journal.pone.0003104 (PMC2518860; doi:10.1371/journal.pone.0003104)
Supplement: Figure S1 — Output information from RepeatMasker programme for each of the 20 deletions. This gives a summary table of repeat sequences (1), including the types and lengths of repeat elements present in each sequence, an annotation file showing the position and order of these elements within the sequence (2), and a masked file of the reference sequence to again show where these elements are present (basepairs within repeat sequence masked by ‘N’) (3). The order of deletions is the same as shown in Table 1: a) Chr 1: 145,312,298–145,314,875; b) Chr 2: 229,467,533–229,468,151; c) Chr 3: 181,137,036–181,137,500; d) Chr 4: 98,573,315–98,578,237; e) Chr 5: 65,479,440–65,479,975; f) Chr 5: 78,145,556–78,147,626; g) Chr 6: 24,433,346–24,435,791; h) Chr 6: 34,425,089–34,427,582; i) Chr 6: 162,645,085–162,645,903; j) Chr 7: 82,856,584–82,857,509; k) Chr 12: 20,859,912–20,859,936; l) Chr 14: 72,402,707–72,403,561; m) Chr 14: 72,615,524–72,616,685; n) Chr 15: 83,858,016–83,860,206; o) Chr 16: 22,955,277–22,957,032; p) Chr 16: 56,282,301–56,285,908; q) Chr 16: 76,115,174–76,115,188; r) Chr 16: 88,089,521–88,095,227; s) Chr 19: 35,979,321–35,981,593; t) Chr 22: 32,085,572–32,090,063. (0.03 MB ZIP) [file pone.0003104.s001.zip › Supplementary Figures 2a-t/Figure S1. i.txt]

1. Summary Table:

==================================================
file name: RM2sequpload_1185887703  
sequences:             1
total length:       1909 bp  (1909 bp excl N/X-runs)  
GC level:         37.24 %
bases masked:        860 bp ( 45.05 %)
==================================================
               number of      length   percentage
               elements*    occupied  of sequence
--------------------------------------------------
SINEs:                0            0 bp    0.00 %
      ALUs            0            0 bp    0.00 %
      MIRs            0            0 bp    0.00 %

LINEs:                2          561 bp   29.39 %
      LINE1           1          520 bp   27.24 %
      LINE2           1           41 bp    2.15 %
      L3/CR1          0            0 bp    0.00 %

LTR elements:         0            0 bp    0.00 %
      MaLRs           0            0 bp    0.00 %
      ERVL            0            0 bp    0.00 %
      ERV_classI      0            0 bp    0.00 %
      ERV_classII     0            0 bp    0.00 %

DNA elements:         1          190 bp    9.95 %
      MER1_type       1          190 bp    9.95 %
      MER2_type       0            0 bp    0.00 %

Unclassified:         0            0 bp    0.00 %

Total interspersed repeats:      751 bp   39.34 %


Small RNA:            0            0 bp    0.00 %

Satellites:           0            0 bp    0.00 %
Simple repeats:       1          109 bp    5.71 %
Low complexity:       0            0 bp    0.00 %
==================================================

* most repeats fragmented by insertions or deletions
  have been counted as one element


2. Annotation File:

   SW   perc perc perc  query     position in query    matching repeat        position in repeat
score   div. del. ins.  sequence  begin end   (left)   repeat   class/family  begin end  (left)  ID

  197   10.0  2.4  2.4  hg18_dna    153   193 (1716) C L2b      LINE/L2         (0) 3375   3335   1  
  609   30.1  6.5  7.9  hg18_dna    245   764 (1145) + L1MC4a   LINE/L1        5796 6308 (1574)   2  
  813    7.3  0.0  0.0  hg18_dna   1137  1245  (664) + (TCTA)n  Simple_repeat     4  112    (0)   3  
  403   31.4  3.7  2.6  hg18_dna   1450  1639  (270) C MER102b  DNA/MER1_type (122)  219     28   4  


3. Masked File:

>hg18_dna range=chr6:162644376-162646284 5'pad=0 3'pad=0 revComp=FALSE strand=? repeatMasking=none
CTTTTGTTTCAGGCAAGCCAATGTTCTCAGTGCTCCACTGTGCATCTCTG
TTCAATGCGATTCCTTTCAGAACCACTTATGAAGAAGAATTCCTCTCCAT
CAATCCAAACCTTTGAGATGCATCTATGCATCTATGAACTTCTTGTTCAT
AANNNNNNNNNNNNNNNNNNNNNNNNNNNNNNNNNNNNNNNNNATACTAG
AAATGATGAGATGCTTTTTCATTGGAAATTGGTTAAAACTAATANNNNNN
NNNNNNNNNNNNNNNNNNNNNNNNNNNNNNNNNNNNNNNNNNNNNNNNNN
NNNNNNNNNNNNNNNNNNNNNNNNNNNNNNNNNNNNNNNNNNNNNNNNNN
NNNNNNNNNNNNNNNNNNNNNNNNNNNNNNNNNNNNNNNNNNNNNNNNNN
NNNNNNNNNNNNNNNNNNNNNNNNNNNNNNNNNNNNNNNNNNNNNNNNNN
NNNNNNNNNNNNNNNNNNNNNNNNNNNNNNNNNNNNNNNNNNNNNNNNNN
NNNNNNNNNNNNNNNNNNNNNNNNNNNNNNNNNNNNNNNNNNNNNNNNNN
NNNNNNNNNNNNNNNNNNNNNNNNNNNNNNNNNNNNNNNNNNNNNNNNNN
NNNNNNNNNNNNNNNNNNNNNNNNNNNNNNNNNNNNNNNNNNNNNNNNNN
NNNNNNNNNNNNNNNNNNNNNNNNNNNNNNNNNNNNNNNNNNNNNNNNNN
NNNNNNNNNNNNNNNNNNNNNNNNNNNNNNNNNNNNNNNNNNNNNNNNNN
NNNNNNNNNNNNNNATAATTCATTTGGAATAGGCCTTTTCCTCACCTCTG
AATTGCAGGGGTTGTTGGTATTTAAGTGATTGAAGGTCGTCTCTTATGTT
GCCGCAATCCCCTATTATTTTGGCAGGACTCATGACTCGTCTAAATAGTC
AGTTTTCATCTTTTATTTATGCTGTTTTTTTCTCCTATGTACACACTATA
GAAATGGAAACTTCACTGTAGTAAACTTTTCCCTCTTTGTTAATGACCAC
TGCTGGCCTAAAAATGTTACCTTTATTTTAACACTGCTGCCTATGGCTAT
TAGAAAAAGTTGTTTCACACATAAACATACTTCTTGGAACCAAAAACTTT
CCATATAACTAAAATGTAATGCTTGACTCATCCAGTNNNNNNNNNNNNNN
NNNNNNNNNNNNNNNNNNNNNNNNNNNNNNNNNNNNNNNNNNNNNNNNNN
NNNNNNNNNNNNNNNNNNNNNNNNNNNNNNNNNNNNNNNNNNNNNACTTC
CCCCACACTTATATATGATCCTCTTTTAACGACTTGGGGAACTTTTCAAC
ATTTTGTTACTCCACTGGCTTTTCACACAAATGGGGAAAAGACAGACTTA
AGGGTACCAGATAAACAAAAATTACTAAATAGCTAAGAGCAACTGTCTCA
AGGGTCCTGGGGACCTGGAGGCCCTGCTGCCAATGCTGGGACCCAGCACN
NNNNNNNNNNNNNNNNNNNNNNNNNNNNNNNNNNNNNNNNNNNNNNNNNN
NNNNNNNNNNNNNNNNNNNNNNNNNNNNNNNNNNNNNNNNNNNNNNNNNN
NNNNNNNNNNNNNNNNNNNNNNNNNNNNNNNNNNNNNNNNNNNNNNNNNN
NNNNNNNNNNNNNNNNNNNNNNNNNNNNNNNNNNNNNNNTGCTGAGGACA
TTGTGAGACCTCAGATATGGAACAACAAAGCCAACTAGAGATACCTAAGC
ACCAAGTTATGTATTACAAACAAGATTTGCACACAAGGGAGAAATAAAAC
TGGGAGCAGAAGTGGAAAGTGCTGCAGAAGGAAGACTTGAACTGAATTTA
GAAGGAAAACACTACATCTTAGAGTATAGAAAATAAAAGGGAAAAAAAAG
TTTGCCAATATGTCATGGCTAATTATGCCCTCAGTGTCTTTGTAAACGGA
AGTGCCAGG
