# Supplementary material for: Small Deletion Variants Have Stable Breakpoints Commonly Associated with Alu Elements
Source: PLoS One. 2008 Aug 29;3(8):e3104. doi: 10.1371/journal.pone.0003104 (PMC2518860; doi:10.1371/journal.pone.0003104)
Supplement: Figure S1 — Output information from RepeatMasker programme for each of the 20 deletions. This gives a summary table of repeat sequences (1), including the types and lengths of repeat elements present in each sequence, an annotation file showing the position and order of these elements within the sequence (2), and a masked file of the reference sequence to again show where these elements are present (basepairs within repeat sequence masked by ‘N’) (3). The order of deletions is the same as shown in Table 1: a) Chr 1: 145,312,298–145,314,875; b) Chr 2: 229,467,533–229,468,151; c) Chr 3: 181,137,036–181,137,500; d) Chr 4: 98,573,315–98,578,237; e) Chr 5: 65,479,440–65,479,975; f) Chr 5: 78,145,556–78,147,626; g) Chr 6: 24,433,346–24,435,791; h) Chr 6: 34,425,089–34,427,582; i) Chr 6: 162,645,085–162,645,903; j) Chr 7: 82,856,584–82,857,509; k) Chr 12: 20,859,912–20,859,936; l) Chr 14: 72,402,707–72,403,561; m) Chr 14: 72,615,524–72,616,685; n) Chr 15: 83,858,016–83,860,206; o) Chr 16: 22,955,277–22,957,032; p) Chr 16: 56,282,301–56,285,908; q) Chr 16: 76,115,174–76,115,188; r) Chr 16: 88,089,521–88,095,227; s) Chr 19: 35,979,321–35,981,593; t) Chr 22: 32,085,572–32,090,063. (0.03 MB ZIP) [file pone.0003104.s001.zip › Supplementary Figures 2a-t/Figure S1. j.txt]

1. Summary Table:

==================================================
file name: RM2sequpload_1185883495  
sequences:             1
total length:       1753 bp  (1753 bp excl N/X-runs)  
GC level:         30.75 %
bases masked:        702 bp ( 40.05 %)
==================================================
               number of      length   percentage
               elements*    occupied  of sequence
--------------------------------------------------
SINEs:                0            0 bp    0.00 %
      ALUs            0            0 bp    0.00 %
      MIRs            0            0 bp    0.00 %

LINEs:                0            0 bp    0.00 %
      LINE1           0            0 bp    0.00 %
      LINE2           0            0 bp    0.00 %
      L3/CR1          0            0 bp    0.00 %

LTR elements:         0            0 bp    0.00 %
      MaLRs           0            0 bp    0.00 %
      ERVL            0            0 bp    0.00 %
      ERV_classI      0            0 bp    0.00 %
      ERV_classII     0            0 bp    0.00 %

DNA elements:         0            0 bp    0.00 %
      MER1_type       0            0 bp    0.00 %
      MER2_type       0            0 bp    0.00 %

Unclassified:         0            0 bp    0.00 %

Total interspersed repeats:        0 bp    0.00 %


Small RNA:            0            0 bp    0.00 %

Satellites:           0            0 bp    0.00 %
Simple repeats:       2          702 bp   40.05 %
Low complexity:       0            0 bp    0.00 %
==================================================

* most repeats fragmented by insertions or deletions
  have been counted as one element


2. Annotation File:

 SW   perc perc perc  query     position in query    matching  repeat        position in repeat
score   div. del. ins.  sequence  begin end   (left)   repeat    class/family  begin end  (left)  ID

  572   21.5  1.2  1.2  hg18_dna    634   798  (955) + (CATA)n   Simple_repeat     2  166    (0)   1  
  542   30.3  0.9  1.5  hg18_dna    808  1344  (409) + (CATATA)n Simple_repeat     1  533    (0)   2  


3. Masked File:

>hg18_dna range=chr7:82856196-82857948 5'pad=0 3'pad=0 revComp=FALSE strand=? repeatMasking=none
GGGCAGATCAACATCTCCAATCAATTTTTGGGATTATGACCTGTGTACAA
AAGTATGTTTTAGTTTTAGTTTTTTTTTAATGTAGAGATTGCTGATTAGA
AAATCTTACCTAAAAACCTGAGATTTTACAAAGTTAATATTAGATCTGCC
ACATGTATCATTCTACTGAACTAGATTGAAAATAGAGCTTATGAAAAAAT
AACAAGCAAAAGTAGAAAGTTGTATGATTCTATATTGTTTTATACTAGTA
TGTACAATTATTATACAACCAATAGCAGATCAAGATGAGAATTAAAATGC
TGTTGTTAATCCCTCACTTTGTTGAGTATTGCTTCTATATTGAGAACCTA
AGGGCTGATGAGCAATAATGAATAATGGATAGGAATAAAATCAACAAAAT
GAGAAATGGCTTCCACTTGGCCGAGATGGTGTTGTATAAAGATTATTATA
CAAGTGAGATGAGGATAAGGAAACTACAATCAAATAATTCTAGATAAGCA
ATGTCAAGAACTGAGTGCAAAAATATCGCTGAAAGTTATTGGAAACATAC
ATTTAAAAAGAAAGACATCACATTCTCCAGCAAGGTTTCAGTTCATTTTA
TACTATCCCCGTATAGTTGTCCTTTATTTCAGTNNNNNNNNNNNNNNNNN
NNNNNNNNNNNNNNNNNNNNNNNNNNNNNNNNNNNNNNNNNNNNNNNNNN
NNNNNNNNNNNNNNNNNNNNNNNNNNNNNNNNNNNNNNNNNNNNNNNNNN
NNNNNNNNNNNNNNNNNNNNNNNNNNNNNNNNNNNNNNNNNNNNNNNNCG
TATATATNNNNNNNNNNNNNNNNNNNNNNNNNNNNNNNNNNNNNNNNNNN
NNNNNNNNNNNNNNNNNNNNNNNNNNNNNNNNNNNNNNNNNNNNNNNNNN
NNNNNNNNNNNNNNNNNNNNNNNNNNNNNNNNNNNNNNNNNNNNNNNNNN
NNNNNNNNNNNNNNNNNNNNNNNNNNNNNNNNNNNNNNNNNNNNNNNNNN
NNNNNNNNNNNNNNNNNNNNNNNNNNNNNNNNNNNNNNNNNNNNNNNNNN
NNNNNNNNNNNNNNNNNNNNNNNNNNNNNNNNNNNNNNNNNNNNNNNNNN
NNNNNNNNNNNNNNNNNNNNNNNNNNNNNNNNNNNNNNNNNNNNNNNNNN
NNNNNNNNNNNNNNNNNNNNNNNNNNNNNNNNNNNNNNNNNNNNNNNNNN
NNNNNNNNNNNNNNNNNNNNNNNNNNNNNNNNNNNNNNNNNNNNNNNNNN
NNNNNNNNNNNNNNNNNNNNNNNNNNNNNNNNNNNNNNNNNNNNNNNNNN
NNNNNNNNNNNNNNNNNNNNNNNNNNNNNNNNNNNNNNNNNNNNTTACAC
TATATATATATGGAGAAGTTTCAGAAAGTTGAACAAATTTGCTTTCATTC
TCAAAATTGCGTATTATTCTTATATCTCTAGTCTTTTAGACATATTTAAA
GAGAACACTGGAAATAGACAAAATAGAAGAGCAAGGGGAAGAAAAAGATT
CTAGCATTATAAACCATAGTGTATTTTGGAAGATCATTTTAAACAAGTGG
TTTGGATTGTGAATTACTGTTTTTCCCCTGTTGACTCATTTTCACTCTTT
GAGCAGAAAAGTATTTATTTTAATGACCTGTTTTCAATTTCTGCTTCTAT
TCAGGTCTGAAGCAAAAATGATCTGCTATAAAAGCAAACTATTTTACCTT
CATGTGTTGGAACTTATCCAAAAAGTTATCTTCCAGGGGTAGTGATGGTT
CAA
