# Supplementary material for: Small Deletion Variants Have Stable Breakpoints Commonly Associated with Alu Elements
Source: PLoS One. 2008 Aug 29;3(8):e3104. doi: 10.1371/journal.pone.0003104 (PMC2518860; doi:10.1371/journal.pone.0003104)
Supplement: Figure S1 — Output information from RepeatMasker programme for each of the 20 deletions. This gives a summary table of repeat sequences (1), including the types and lengths of repeat elements present in each sequence, an annotation file showing the position and order of these elements within the sequence (2), and a masked file of the reference sequence to again show where these elements are present (basepairs within repeat sequence masked by ‘N’) (3). The order of deletions is the same as shown in Table 1: a) Chr 1: 145,312,298–145,314,875; b) Chr 2: 229,467,533–229,468,151; c) Chr 3: 181,137,036–181,137,500; d) Chr 4: 98,573,315–98,578,237; e) Chr 5: 65,479,440–65,479,975; f) Chr 5: 78,145,556–78,147,626; g) Chr 6: 24,433,346–24,435,791; h) Chr 6: 34,425,089–34,427,582; i) Chr 6: 162,645,085–162,645,903; j) Chr 7: 82,856,584–82,857,509; k) Chr 12: 20,859,912–20,859,936; l) Chr 14: 72,402,707–72,403,561; m) Chr 14: 72,615,524–72,616,685; n) Chr 15: 83,858,016–83,860,206; o) Chr 16: 22,955,277–22,957,032; p) Chr 16: 56,282,301–56,285,908; q) Chr 16: 76,115,174–76,115,188; r) Chr 16: 88,089,521–88,095,227; s) Chr 19: 35,979,321–35,981,593; t) Chr 22: 32,085,572–32,090,063. (0.03 MB ZIP) [file pone.0003104.s001.zip › Supplementary Figures 2a-t/Figure S1. k.txt]

1. Summary Table:

==================================================
file name: RM2sequpload_1186504870  
sequences:             1
total length:        596 bp  (596 bp excl N/X-runs)   
GC level:         27.35 %
bases masked:         76 bp ( 12.75 %)
==================================================
               number of      length   percentage
               elements*    occupied  of sequence
--------------------------------------------------
SINEs:                0            0 bp    0.00 %
      ALUs            0            0 bp    0.00 %
      MIRs            0            0 bp    0.00 %

LINEs:                1           76 bp   12.75 %
      LINE1           1           76 bp   12.75 %
      LINE2           0            0 bp    0.00 %
      L3/CR1          0            0 bp    0.00 %

LTR elements:         0            0 bp    0.00 %
      MaLRs           0            0 bp    0.00 %
      ERVL            0            0 bp    0.00 %
      ERV_classI      0            0 bp    0.00 %
      ERV_classII     0            0 bp    0.00 %

DNA elements:         0            0 bp    0.00 %
      MER1_type       0            0 bp    0.00 %
      MER2_type       0            0 bp    0.00 %

Unclassified:         0            0 bp    0.00 %

Total interspersed repeats:       76 bp   12.75 %


Small RNA:            0            0 bp    0.00 %

Satellites:           0            0 bp    0.00 %
Simple repeats:       0            0 bp    0.00 %
Low complexity:       0            0 bp    0.00 %
==================================================

* most repeats fragmented by insertions or deletions
  have been counted as one element


2. Annotation File:

   SW   perc perc perc  query     position in query    matching repeat     position in repeat
score   div. del. ins.  sequence  begin end   (left)   repeat   class/family begin end  (left)  ID

  506    9.2  0.0  0.0  hg17_dna    521   596    (0) C L1MA2    LINE/L1      (0) 6304   6229   1  


3. Masked File:

>hg17_dna range=chr12:20859747-20860342 5'pad=0 3'pad=0 revComp=FALSE strand=? repeatMasking=none
AGGAAATAGCAGGCCCTGAATGAATATTAGAGAATGATTGATTGATTGAT
ATTGAGCTTGTGGCTTTTCCTATTTTTAAATTGTATATTGTTAAAGTAAA
ATAAATTATACTTTTTCTTTTTTAACAGGTGATCATTTCAAACCAAGCAT
CAGCAACAATTAAAAATATTCACTTGGTATCTGTAGTTTAATAATGGACC
AACATCAACATTTGAATAAAACAGCAGAGTCAGCATCTTCAGAGAAAAAG
AAAACAAGACGCTGCAATGGATTCAAGGTAGAATGGGTTTTATATTTTCA
AACTAAAATAAGTTAATGGAAAATTTTTATGTATAGAAAGGCCACTAACT
GTCAAAAAGAACATTATATCTCATATTACAATTTTTCCATTGAAGCGTAC
ATTAAAATATTAACAAAATAATCCCTATATTGATTTAAATCAGTTTTTAA
TCTGATTGAAGTTATTTCTTTGCTAGAATTTTTTGATGAATAAAGGTTTA
TTTATTTTTAACTTTTTAATNNNNNNNNNNNNNNNNNNNNNNNNNNNNNN
NNNNNNNNNNNNNNNNNNNNNNNNNNNNNNNNNNNNNNNNNNNNNN
