# Supplementary material for: Small Deletion Variants Have Stable Breakpoints Commonly Associated with Alu Elements
Source: PLoS One. 2008 Aug 29;3(8):e3104. doi: 10.1371/journal.pone.0003104 (PMC2518860; doi:10.1371/journal.pone.0003104)
Supplement: Figure S1 — Output information from RepeatMasker programme for each of the 20 deletions. This gives a summary table of repeat sequences (1), including the types and lengths of repeat elements present in each sequence, an annotation file showing the position and order of these elements within the sequence (2), and a masked file of the reference sequence to again show where these elements are present (basepairs within repeat sequence masked by ‘N’) (3). The order of deletions is the same as shown in Table 1: a) Chr 1: 145,312,298–145,314,875; b) Chr 2: 229,467,533–229,468,151; c) Chr 3: 181,137,036–181,137,500; d) Chr 4: 98,573,315–98,578,237; e) Chr 5: 65,479,440–65,479,975; f) Chr 5: 78,145,556–78,147,626; g) Chr 6: 24,433,346–24,435,791; h) Chr 6: 34,425,089–34,427,582; i) Chr 6: 162,645,085–162,645,903; j) Chr 7: 82,856,584–82,857,509; k) Chr 12: 20,859,912–20,859,936; l) Chr 14: 72,402,707–72,403,561; m) Chr 14: 72,615,524–72,616,685; n) Chr 15: 83,858,016–83,860,206; o) Chr 16: 22,955,277–22,957,032; p) Chr 16: 56,282,301–56,285,908; q) Chr 16: 76,115,174–76,115,188; r) Chr 16: 88,089,521–88,095,227; s) Chr 19: 35,979,321–35,981,593; t) Chr 22: 32,085,572–32,090,063. (0.03 MB ZIP) [file pone.0003104.s001.zip › Supplementary Figures 2a-t/Figure S1. l.txt]

1. Summary Table:

==================================================
file name: RM2sequpload_1186504148  
sequences:             1
total length:       1427 bp  (1427 bp excl N/X-runs)  
GC level:         49.54 %
bases masked:        455 bp ( 31.89 %)
==================================================
               number of      length   percentage
               elements*    occupied  of sequence
--------------------------------------------------
SINEs:                3          455 bp   31.89 %
      ALUs            3          455 bp   31.89 %
      MIRs            0            0 bp    0.00 %

LINEs:                0            0 bp    0.00 %
      LINE1           0            0 bp    0.00 %
      LINE2           0            0 bp    0.00 %
      L3/CR1          0            0 bp    0.00 %

LTR elements:         0            0 bp    0.00 %
      MaLRs           0            0 bp    0.00 %
      ERVL            0            0 bp    0.00 %
      ERV_classI      0            0 bp    0.00 %
      ERV_classII     0            0 bp    0.00 %

DNA elements:         0            0 bp    0.00 %
      MER1_type       0            0 bp    0.00 %
      MER2_type       0            0 bp    0.00 %

Unclassified:         0            0 bp    0.00 %

Total interspersed repeats:      455 bp   31.89 %


Small RNA:            0            0 bp    0.00 %

Satellites:           0            0 bp    0.00 %
Simple repeats:       0            0 bp    0.00 %
Low complexity:       0            0 bp    0.00 %
==================================================

* most repeats fragmented by insertions or deletions
  have been counted as one element
                                                      


2. Annotation File:

   SW   perc perc perc  query     position in query    matching repeat     position in repeat
score   div. del. ins.  sequence  begin end   (left)   repeat   class/family begin end  (left)  ID

 2227    9.6  0.4  0.0  hg18_dna    445   724  (703) + AluSp    SINE/Alu       1  281   (32)   1  
  467   13.4  0.0  0.0  hg18_dna    728   794  (633) C Alu      SINE/Alu   (232)   67      1   2  
  723   16.7  0.0  0.0  hg18_dna    943  1050  (377) C FLAM_C   SINE/Alu    (19)  124     17   3  


3. Masked File:

>hg18_dna range=chr14:72402592-72404018 5'pad=0 3'pad=0 revComp=FALSE strand=? repeatMasking=none
CCGGCTTGTTGATTTGATGGTAATTTAGTTTGATGGGCTATGAGGGTTTT
CATTACTTGGTTTTACCAGGCACATTCCCACCACCACCTCTTCCACAGAC
TGAGGTCACCTCAGTCTGTTCCTGCCACAGCCTCCACGCACAAGCCATCC
TGCAAATTAATCACCCTCAACATTCATCGTGCCAAACCTTAAGTAACTCC
CCAGCACCTGCAGGATCAGTGCCAAACTTTTCGCCCAAGTATTTATAATC
AGGTCCTTCGTGACCTGTCCAGCTTCTCTCTCCCAGTGACCTGGCTGGTG
TTCTCACTGCTCCTTTCTGAACCCAAGCTTATTCGAATGCACAGGCTCAG
GTACCCGCCTCTGCTCCATCGATACCAGCCATGGAGTCTTGGGCAAATCT
TGGGCAACTCCTTGGAGTTTTCTCATCGATAAAAAAGTTAATATNNNNNN
NNNNNNNNNNNNNNNNNNNNNNNNNNNNNNNNNNNNNNNNNNNNNNNNNN
NNNNNNNNNNNNNNNNNNNNNNNNNNNNNNNNNNNNNNNNNNNNNNNNNN
NNNNNNNNNNNNNNNNNNNNNNNNNNNNNNNNNNNNNNNNNNNNNNNNNN
NNNNNNNNNNNNNNNNNNNNNNNNNNNNNNNNNNNNNNNNNNNNNNNNNN
NNNNNNNNNNNNNNNNNNNNNNNNNNNNNNNNNNNNNNNNNNNNNNNNNN
NNNNNNNNNNNNNNNNNNNNNNNNCGANNNNNNNNNNNNNNNNNNNNNNN
NNNNNNNNNNNNNNNNNNNNNNNNNNNNNNNNNNNNNNNNNNNNCACTGG
TACTCATTTTCTAAGGGTATTCTTTTCTAACCAGACCACGAAATCTCCAG
GCTACCTCAAGGGTCTTACAAGGAGGAAGCAAAGGCCTAGGTGCCCAAAT
ACTGGTATTTCAACAGGACGGCTTTTATTTTTAATAAAATAANNNNNNNN
NNNNNNNNNNNNNNNNNNNNNNNNNNNNNNNNNNNNNNNNNNNNNNNNNN
NNNNNNNNNNNNNNNNNNNNNNNNNNNNNNNNNNNNNNNNNNNNNNNNNN
CAGCTTTTTATAGGAGTTCTGCCTCCTACAGCTTCATACTGGAAAATACG
AGCAAAAAATGTTGAGCACATCTATGATGAGTAAGGGAGATGAGTTGCAC
TGTATGGAGAACCTGATCCCAGGCCTGGCCCCACCTTTTTTTAACTGTGA
GGCCTGAGGACTATCCCAGGCCATCCAGGCCTCTGGTGTCACGTCTAGAT
AGTGAGGAAGAACCCCCTTCCATGGTCTCTAAGGTGGTTCCTAGATCTAT
TATTCCAAGCACTAGCTCTCCTATGAGCTGTACTGTTGAGGGGCAGAGGG
GTCAAAAGAACCTTCTCCCTCTCTGGCCGATAGATGGTTGGGGTACTCTG
AAAGCTTCTCTGTTCCCTCTGCCCATT
