# Supplementary material for: Small Deletion Variants Have Stable Breakpoints Commonly Associated with Alu Elements
Source: PLoS One. 2008 Aug 29;3(8):e3104. doi: 10.1371/journal.pone.0003104 (PMC2518860; doi:10.1371/journal.pone.0003104)
Supplement: Figure S1 — Output information from RepeatMasker programme for each of the 20 deletions. This gives a summary table of repeat sequences (1), including the types and lengths of repeat elements present in each sequence, an annotation file showing the position and order of these elements within the sequence (2), and a masked file of the reference sequence to again show where these elements are present (basepairs within repeat sequence masked by ‘N’) (3). The order of deletions is the same as shown in Table 1: a) Chr 1: 145,312,298–145,314,875; b) Chr 2: 229,467,533–229,468,151; c) Chr 3: 181,137,036–181,137,500; d) Chr 4: 98,573,315–98,578,237; e) Chr 5: 65,479,440–65,479,975; f) Chr 5: 78,145,556–78,147,626; g) Chr 6: 24,433,346–24,435,791; h) Chr 6: 34,425,089–34,427,582; i) Chr 6: 162,645,085–162,645,903; j) Chr 7: 82,856,584–82,857,509; k) Chr 12: 20,859,912–20,859,936; l) Chr 14: 72,402,707–72,403,561; m) Chr 14: 72,615,524–72,616,685; n) Chr 15: 83,858,016–83,860,206; o) Chr 16: 22,955,277–22,957,032; p) Chr 16: 56,282,301–56,285,908; q) Chr 16: 76,115,174–76,115,188; r) Chr 16: 88,089,521–88,095,227; s) Chr 19: 35,979,321–35,981,593; t) Chr 22: 32,085,572–32,090,063. (0.03 MB ZIP) [file pone.0003104.s001.zip › Supplementary Figures 2a-t/Figure S1. m.txt]

1. Summary Table:

==================================================
file name: RM2sequpload_1186504451  
sequences:             1
total length:       1776 bp  (1776 bp excl N/X-runs)  
GC level:         41.89 %
bases masked:        724 bp ( 40.77 %)
==================================================
               number of      length   percentage
               elements*    occupied  of sequence
--------------------------------------------------
SINEs:                2          604 bp   34.01 %
      ALUs            2          604 bp   34.01 %
      MIRs            0            0 bp    0.00 %

LINEs:                1          120 bp    6.76 %
      LINE1           1          120 bp    6.76 %
      LINE2           0            0 bp    0.00 %
      L3/CR1          0            0 bp    0.00 %

LTR elements:         0            0 bp    0.00 %
      MaLRs           0            0 bp    0.00 %
      ERVL            0            0 bp    0.00 %
      ERV_classI      0            0 bp    0.00 %
      ERV_classII     0            0 bp    0.00 %

DNA elements:         0            0 bp    0.00 %
      MER1_type       0            0 bp    0.00 %
      MER2_type       0            0 bp    0.00 %

Unclassified:         0            0 bp    0.00 %

Total interspersed repeats:      724 bp   40.77 %


Small RNA:            0            0 bp    0.00 %

Satellites:           0            0 bp    0.00 %
Simple repeats:       0            0 bp    0.00 %
Low complexity:       0            0 bp    0.00 %
==================================================

* most repeats fragmented by insertions or deletions
  have been counted as one element


2. Annotation File:

   SW   perc perc perc  query     position in query    matching repeat     position in repeat
score   div. del. ins.  sequence  begin end   (left)   repeat   class/family begin end  (left)  ID

 2069   14.2  0.0  0.0  hg18_dna    220   514 (1262) + AluSx    SINE/Alu       1  295   (17)   1  
  233   25.9 15.0  3.3  hg18_dna   1173  1292  (484) C L1M5     LINE/L1    (533) 5640   5507   2  
 2659    5.8  0.0  0.0  hg18_dna   1293  1601  (175) C AluY     SINE/Alu     (2)  309      1   3  


3. Masked File:

>hg18_dna range=chr14:72615383-72617158 5'pad=0 3'pad=0 revComp=FALSE strand=? repeatMasking=none
CTGTGAGTCCTTTTCCCCAATGATGTTAAACAATGATTTTAGCATCCAAT
GATGATTGACTGATTCCTTTTAAAGTTTTATTCTGAGCTTGAATAGTAAT
AAGTTGTTTAAATTTGGTAAGCTTGTTGATTCACTTTTTTTACCTTTTTA
AGATTTTATCTTGATGATACATGTACATTGTTAAGTGAAATAATGCTGAA
TGATTGTATAATAAAATAANNNNNNNNNNNNNNNNNNNNNNNNNNNNNNN
NNNNNNNNNNNNNNNNNNNNNNNNNNNNNNNNNNNNNNNNNNNNNNNNNN
NNNNNNNNNNNNNNNNNNNNNNNNNNNNNNNNNNNNNNNNNNNNNNNNNN
NNNNNNNNNNNNNNNNNNNNNNNNNNNNNNNNNNNNNNNNNNNNNNNNNN
NNNNNNNNNNNNNNNNNNNNNNNNNNNNNNNNNNNNNNNNNNNNNNNNNN
NNNNNNNNNNNNNNNNNNNNNNNNNNNNNNNNNNNNNNNNNNNNNNNNNN
NNNNNNNNNNNNNNGGAGTTTGGAAGAATGACTATATTCTGCACTGAGAG
GATCTGCAAAGATGTCATTCTTCGTCTGTATCCCAGAATCTTGTGTAGGT
TCTCTGTAAGGACAGGGCCAGGGTTATCTCAACCTGTGGTTCACCTCATG
AGTAGTTCAGTATGAGTCCTGCAATCTTGCCATCCTCTGGAAATATTGTT
GCCTGCTCTCCTTATGCCCCTCTGAGATGCTGGGCAATTACTTTACATCA
TTCATGATTCTTGTTCCTCAACTATTCATATTTAAGAAATTCCTGTTCTT
TTAGAAGACTGGATCTCCTGGGCACTCTGTAAGTTTTAATTAACTGGTTT
GAGGATGTTTTGGGTTTCTCAGTTTTGTTTTCTTCTATTACTTCCATGGG
ATTTTTGGTAATTTCAGTCTGAAGCCTGACTCCATTTTTATTCTTGAGTT
TTCTCCTGGGCTTCTTTTCACTGTAGCCACAAGGCCTAATCTGAGGTCTG
CAGAGAACTAGCACTTACTCTGCTCTAATGGAATTCAGGAAAGTCAGAAG
GTACTGGAGTATAGAAATGTGTTTGCTCCTGTCTGCTTCTGGAAGTCTCT
GTTTTGCTATGTTATTACTGCTAATGTTTTCTCCCTAGGTGTATGTGAAA
AGATTCTCATCACAAATTCTCANNNNNNNNNNNNNNNNNNNNNNNNNNNN
NNNNNNNNNNNNNNNNNNNNNNNNNNNNNNNNNNNNNNNNNNNNNNNNNN
NNNNNNNNNNNNNNNNNNNNNNNNNNNNNNNNNNNNNNNNNNNNNNNNNN
NNNNNNNNNNNNNNNNNNNNNNNNNNNNNNNNNNNNNNNNNNNNNNNNNN
NNNNNNNNNNNNNNNNNNNNNNNNNNNNNNNNNNNNNNNNNNNNNNNNNN
NNNNNNNNNNNNNNNNNNNNNNNNNNNNNNNNNNNNNNNNNNNNNNNNNN
NNNNNNNNNNNNNNNNNNNNNNNNNNNNNNNNNNNNNNNNNNNNNNNNNN
NNNNNNNNNNNNNNNNNNNNNNNNNNNNNNNNNNNNNNNNNNNNNNNNNN
NNNNNNNNNNNNNNNNNNNNNNNNNNNNNNNNNNNNNNNNNNNNNNNNNN
NCTCTTACACATCTTTTTTAACAATTGGTGTTTATTTAGAATTTTACATT
GTGTTGTGAAATACCTTATTCCTATTTCAATATGCCTTTTTACTGTTCTT
CATAATTTTGATATTATCTGTTGACATGTTATGGTAGCTTGAGGCCTAAA
CTGTTAAAGGCCTCAGTCTCCCTTCC
