# Supplementary material for: Small Deletion Variants Have Stable Breakpoints Commonly Associated with Alu Elements
Source: PLoS One. 2008 Aug 29;3(8):e3104. doi: 10.1371/journal.pone.0003104 (PMC2518860; doi:10.1371/journal.pone.0003104)
Supplement: Figure S1 — Output information from RepeatMasker programme for each of the 20 deletions. This gives a summary table of repeat sequences (1), including the types and lengths of repeat elements present in each sequence, an annotation file showing the position and order of these elements within the sequence (2), and a masked file of the reference sequence to again show where these elements are present (basepairs within repeat sequence masked by ‘N’) (3). The order of deletions is the same as shown in Table 1: a) Chr 1: 145,312,298–145,314,875; b) Chr 2: 229,467,533–229,468,151; c) Chr 3: 181,137,036–181,137,500; d) Chr 4: 98,573,315–98,578,237; e) Chr 5: 65,479,440–65,479,975; f) Chr 5: 78,145,556–78,147,626; g) Chr 6: 24,433,346–24,435,791; h) Chr 6: 34,425,089–34,427,582; i) Chr 6: 162,645,085–162,645,903; j) Chr 7: 82,856,584–82,857,509; k) Chr 12: 20,859,912–20,859,936; l) Chr 14: 72,402,707–72,403,561; m) Chr 14: 72,615,524–72,616,685; n) Chr 15: 83,858,016–83,860,206; o) Chr 16: 22,955,277–22,957,032; p) Chr 16: 56,282,301–56,285,908; q) Chr 16: 76,115,174–76,115,188; r) Chr 16: 88,089,521–88,095,227; s) Chr 19: 35,979,321–35,981,593; t) Chr 22: 32,085,572–32,090,063. (0.03 MB ZIP) [file pone.0003104.s001.zip › Supplementary Figures 2a-t/Figure S1. n.txt]

1. Summary Table:

==================================================
file name: RM2sequpload_1185974346  
sequences:             1
total length:       2983 bp  (2983 bp excl N/X-runs)  
GC level:         34.66 %
bases masked:       1848 bp ( 61.95 %)
==================================================
               number of      length   percentage
               elements*    occupied  of sequence
--------------------------------------------------
SINEs:                0            0 bp    0.00 %
      ALUs            0            0 bp    0.00 %
      MIRs            0            0 bp    0.00 %

LINEs:                2         1848 bp   61.95 %
      LINE1           2         1848 bp   61.95 %
      LINE2           0            0 bp    0.00 %
      L3/CR1          0            0 bp    0.00 %

LTR elements:         0            0 bp    0.00 %
      MaLRs           0            0 bp    0.00 %
      ERVL            0            0 bp    0.00 %
      ERV_classI      0            0 bp    0.00 %
      ERV_classII     0            0 bp    0.00 %

DNA elements:         0            0 bp    0.00 %
      MER1_type       0            0 bp    0.00 %
      MER2_type       0            0 bp    0.00 %

Unclassified:         0            0 bp    0.00 %

Total interspersed repeats:     1848 bp   61.95 %


Small RNA:            0            0 bp    0.00 %

Satellites:           0            0 bp    0.00 %
Simple repeats:       0            0 bp    0.00 %
Low complexity:       0            0 bp    0.00 %
==================================================

* most repeats fragmented by insertions or deletions
  have been counted as one element


2. Annotation File:

   SW   perc perc perc  query     position in query    matching repeat     position in repeat
score   div. del. ins.  sequence  begin end   (left)   repeat   class/family begin end  (left)  ID

  570   27.4  3.2  6.8  hg17_dna    202   452 (2531) C L1MC4    LINE/L1     (11) 8031   7790   1  
 2258   26.4  4.5  3.9  hg17_dna    468  1359 (1624) C L1MC4    LINE/L1    (400) 7642   6746   1  
 2297   22.7  8.2  3.0  hg17_dna   1966  2670  (313) C L1MC4    LINE/L1      (4) 8038   7297   2  


3. Masked File:

>hg17_dna range=chr15:83857477-83860459 5'pad=100 3'pad=100 revComp=FALSE strand=? repeatMasking=none
AGGAACTTCTACATTTGCTGTTAATGATAGAGCTTTCTTCACATCTGTAT
TGATAGGGCTTCCCACAACCCCAGCCCTTAATTTATTTTAAAGCCTTTTT
ACAGTTTTTTGTGGGAAGCCTTGGAGGTTTTACAATTTTTTATTTTTATG
TTTTTAAAACTTTTAATGTGGACATAATTCCAAAATATTAAAAATATTAA
ANNNNNNNNNNNNNNNNNNNNNNNNNNNNNNNNNNNNNNNNNNNNNNNNN
NNNNNNNNNNNNNNNNNNNNNNNNNNNNNNNNNNNNNNNNNNNNNNNNNN
NNNNNNNNNNNNNNNNNNNNNNNNNNNNNNNNNNNNNNNNNNNNNNNNNN
NNNNNNNNNNNNNNNNNNNNNNNNNNNNNNNNNNNNNNNNNNNNNNNNNN
NNNNNNNNNNNNNNNNNNNNNNNNNNNNNNNNNNNNNNNNNNNNNNNNNN
NNGGGTAGATACTGCTCNNNNNNNNNNNNNNNNNNNNNNNNNNNNNNNNN
NNNNNNNNNNNNNNNNNNNNNNNNNNNNNNNNNNNNNNNNNNNNNNNNNN
NNNNNNNNNNNNNNNNNNNNNNNNNNNNNNNNNNNNNNNNNNNNNNNNNN
NNNNNNNNNNNNNNNNNNNNNNNNNNNNNNNNNNNNNNNNNNNNNNNNNN
NNNNNNNNNNNNNNNNNNNNNNNNNNNNNNNNNNNNNNNNNNNNNNNNNN
NNNNNNNNNNNNNNNNNNNNNNNNNNNNNNNNNNNNNNNNNNNNNNNNNN
NNNNNNNNNNNNNNNNNNNNNNNNNNNNNNNNNNNNNNNNNNNNNNNNNN
NNNNNNNNNNNNNNNNNNNNNNNNNNNNNNNNNNNNNNNNNNNNNNNNNN
NNNNNNNNNNNNNNNNNNNNNNNNNNNNNNNNNNNNNNNNNNNNNNNNNN
NNNNNNNNNNNNNNNNNNNNNNNNNNNNNNNNNNNNNNNNNNNNNNNNNN
NNNNNNNNNNNNNNNNNNNNNNNNNNNNNNNNNNNNNNNNNNNNNNNNNN
NNNNNNNNNNNNNNNNNNNNNNNNNNNNNNNNNNNNNNNNNNNNNNNNNN
NNNNNNNNNNNNNNNNNNNNNNNNNNNNNNNNNNNNNNNNNNNNNNNNNN
NNNNNNNNNNNNNNNNNNNNNNNNNNNNNNNNNNNNNNNNNNNNNNNNNN
NNNNNNNNNNNNNNNNNNNNNNNNNNNNNNNNNNNNNNNNNNNNNNNNNN
NNNNNNNNNNNNNNNNNNNNNNNNNNNNNNNNNNNNNNNNNNNNNNNNNN
NNNNNNNNNNNNNNNNNNNNNNNNNNNNNNNNNNNNNNNNNNNNNNNNNN
NNNNNNNNNNNNNNNNNNNNNNNNNNNNNNNNNNNNNNNNNNNNNNNNNN
NNNNNNNNNTGTTCCTCTGTTGTGTAAGCCTTTAATGAAATTGAACACTG
GCTGCCATGAGTTGCCAAGTTAAAATGCCATGACTTTGCCTTTTAGCCTA
TGGAAAAGTTGTAGCTACCTGTCAGTGTTTGGTTGTTTTAGCAGAGTAAC
TGGGCAAAGTGTTATCAATTGCCTATCAATTGTATGTTTAAAGGAGAGAA
CGAAGATAGTTATGTGAATACAAGCAGTGTTGGTTAATGAGATTTTGAGG
GGTTTTTTTTTTTTGGTACTGTAATAATTGCCACCTCATGGAAAGGTAAT
ACCCTGTAATAACACTCAGTTTTTATTTAGTTTACTTAACTCTCTTGTTT
CACTTTTCCCAAATTTGCAGTGGGTATAAATCCTGTCATTTTGTCAGACT
GGGAAATAAATTTGGGAAGGCCTGTGAAACTTTTAAGATTCTGGATTGAA
AGGTAGTTTTTGTTATAATTTCACAATTCTTGGAGCCTACAAGAATGTCT
TTACATAAAATATGTGACTGCAAGATATAAAAAATAAACTCAGGAATCTA
AATTTTATACCTTTTAACTTCAAATATTTGATTATAAATTATTTGAGCAG
ATATTTCTTGGAAACNNNNNNNNNNNNNNNNNNNNNNNNNNNNNNNNNNN
NNNNNNNNNNNNNNNNNNNNNNNNNNNNNNNNNNNNNNNNNNNNNNNNNN
NNNNNNNNNNNNNNNNNNNNNNNNNNNNNNNNNNNNNNNNNNNNNNNNNN
NNNNNNNNNNNNNNNNNNNNNNNNNNNNNNNNNNNNNNNNNNNNNNNNNN
NNNNNNNNNNNNNNNNNNNNNNNNNNNNNNNNNNNNNNNNNNNNNNNNNN
NNNNNNNNNNNNNNNNNNNNNNNNNNNNNNNNNNNNNNNNNNNNNNNNNN
NNNNNNNNNNNNNNNNNNNNNNNNNNNNNNNNNNNNNNNNNNNNNNNNNN
NNNNNNNNNNNNNNNNNNNNNNNNNNNNNNNNNNNNNNNNNNNNNNNNNN
NNNNNNNNNNNNNNNNNNNNNNNNNNNNNNNNNNNNNNNNNNNNNNNNNN
NNNNNNNNNNNNNNNNNNNNNNNNNNNNNNNNNNNNNNNNNNNNNNNNNN
NNNNNNNNNNNNNNNNNNNNNNNNNNNNNNNNNNNNNNNNNNNNNNNNNN
NNNNNNNNNNNNNNNNNNNNNNNNNNNNNNNNNNNNNNNNNNNNNNNNNN
NNNNNNNNNNNNNNNNNNNNNNNNNNNNNNNNNNNNNNNNNNNNNNNNNN
NNNNNNNNNNNNNNNNNNNNNNNNNNNNNNNNNNNNNNNNNNNNNNNNNN
NNNNNNNNNNNNNNNNNNNNCCTTAAGTGAGCATTTCTCCAACATCTTTG
TTGTGTTTTTAACAACTTCTTTAACATTTTAAACATCTTTTCTGTTGTCC
AATTTTTAACAACAAAGATGTTAAAAATCAGAAAACTCAGAAAAGCACAT
GGTGTATTAAAATTCCACCTAGGAATAACTGCCATTAAAGTTTTGGTGTC
TCCCTTTCTGTCTCTTCAGATGCAACTTACTAGTCTAGACAAAGCAGGTT
TCTCAGTGAATAAAACATGCTCTAATGGGGTGTACATCCTGGCACATTAT
AATAGTAGTCATTTATTGAATATTATGTGCCAG
