# Supplementary material for: Small Deletion Variants Have Stable Breakpoints Commonly Associated with Alu Elements
Source: PLoS One. 2008 Aug 29;3(8):e3104. doi: 10.1371/journal.pone.0003104 (PMC2518860; doi:10.1371/journal.pone.0003104)
Supplement: Figure S1 — Output information from RepeatMasker programme for each of the 20 deletions. This gives a summary table of repeat sequences (1), including the types and lengths of repeat elements present in each sequence, an annotation file showing the position and order of these elements within the sequence (2), and a masked file of the reference sequence to again show where these elements are present (basepairs within repeat sequence masked by ‘N’) (3). The order of deletions is the same as shown in Table 1: a) Chr 1: 145,312,298–145,314,875; b) Chr 2: 229,467,533–229,468,151; c) Chr 3: 181,137,036–181,137,500; d) Chr 4: 98,573,315–98,578,237; e) Chr 5: 65,479,440–65,479,975; f) Chr 5: 78,145,556–78,147,626; g) Chr 6: 24,433,346–24,435,791; h) Chr 6: 34,425,089–34,427,582; i) Chr 6: 162,645,085–162,645,903; j) Chr 7: 82,856,584–82,857,509; k) Chr 12: 20,859,912–20,859,936; l) Chr 14: 72,402,707–72,403,561; m) Chr 14: 72,615,524–72,616,685; n) Chr 15: 83,858,016–83,860,206; o) Chr 16: 22,955,277–22,957,032; p) Chr 16: 56,282,301–56,285,908; q) Chr 16: 76,115,174–76,115,188; r) Chr 16: 88,089,521–88,095,227; s) Chr 19: 35,979,321–35,981,593; t) Chr 22: 32,085,572–32,090,063. (0.03 MB ZIP) [file pone.0003104.s001.zip › Supplementary Figures 2a-t/Figure S1. o.txt]

1. Summary Table:

==================================================
file name: RM2sequpload_1186497275  
sequences:             1
total length:       2138 bp  (2138 bp excl N/X-runs)  
GC level:         43.12 %
bases masked:        793 bp ( 37.09 %)
==================================================
               number of      length   percentage
               elements*    occupied  of sequence
--------------------------------------------------
SINEs:                0            0 bp    0.00 %
      ALUs            0            0 bp    0.00 %
      MIRs            0            0 bp    0.00 %

LINEs:                1          793 bp   37.09 %
      LINE1           0            0 bp    0.00 %
      LINE2           1          793 bp   37.09 %
      L3/CR1          0            0 bp    0.00 %

LTR elements:         0            0 bp    0.00 %
      MaLRs           0            0 bp    0.00 %
      ERVL            0            0 bp    0.00 %
      ERV_classI      0            0 bp    0.00 %
      ERV_classII     0            0 bp    0.00 %

DNA elements:         0            0 bp    0.00 %
      MER1_type       0            0 bp    0.00 %
      MER2_type       0            0 bp    0.00 %

Unclassified:         0            0 bp    0.00 %

Total interspersed repeats:      793 bp   37.09 %


Small RNA:            0            0 bp    0.00 %

Satellites:           0            0 bp    0.00 %
Simple repeats:       0            0 bp    0.00 %
Low complexity:       0            0 bp    0.00 %
==================================================

* most repeats fragmented by insertions or deletions
  have been counted as one element


2. Annotation File:

   SW   perc perc perc  query     position in query    matching repeat     position in repeat
score   div. del. ins.  sequence  begin end   (left)   repeat   class/family begin end  (left)  ID

 1466   27.0  8.6  1.3  hg17_dna    863  1655  (483) + L2a      LINE/L2     2557 3426    (0)   1  


3. Masked File:

>hg17_dna range=chr16:22955053-22957190 5'pad=0 3'pad=0 revComp=FALSE strand=? repeatMasking=none
CTTTCCTCCCAGACAGGATACTCGTGTGGCTACTCAGATATCAAGAATAA
GATGAAAACATCCCTGTTGTGTTGGTTCAAGCCAGCTTAACTGACAGATT
CCTCTCCTGCTTCCCTAGCCACTGGTAGATATGCTTGCCTTCTGCCTCCA
TCAGGTCTGTGCTAAATCCCTTTATCATGACTACATAAATGTTAGATTGA
ACAGAATGAGATTCTCAAATATGAAGGCTTATGCAAAAACATTACTTTTT
TTTTTTGAGATATTTCGGTCCCTGAATGTGCTGGACAGGGGATGAAGTGA
GACCCTTCTCCAGCAACATTTGGAGGAGGATGCAACTCAATCATCCTTGT
GGCTGGGAGCCTTCATCTGCCATGGTCAAACAAACTTTAGATTTGCAAGG
CCAAGGAAATGGTTGAAATGCAACATAAAACTGCACTATTTATATTTTCA
TTTCTATTAGACCTGTATAATGATGCCTTATTGAACTGAAGCTTAAATGG
CTCAAGACTGATCGTAATAGAACATTTAATTGTTTGCTTGTCTAACTCTC
TCAGCCCTAATTAAATATTGTTTTTCATTGAGTGGGTTATACAATGATGT
TTCTTTGCTGTCACTGAAGAGAGAAGGGGACTGAGGCAGAATTTAGATGA
GCCAGGCTCACTTTGTGCACTCCTCCTATTCTGTTTTTTGGTCCAACAAT
GGGAAGCAGAGCCCTCTGGGGGGAGACTTACCCTGATCCAGGGAACAGCT
TTTGGAGATGATCTCATGCAAGTCCTCAGAGAGGAAGAGGAGTTATGAGA
GATCATGTTATCTTGTGTGGTTTCCTATAGAAGGCACAGGTTCTTGATGT
TCAAAGTTGGCANNNNNNNNNNNNNNNNNNNNNNNNNNNNNNNNNNNNNN
NNNNNNNNNNNNNNNNNNNNNNNNNNNNNNNNNNNNNNNNNNNNNNNNNN
NNNNNNNNNNNNNNNNNNNNNNNNNNNNNNNNNNNNNNNNNNNNNNNNNN
NNNNNNNNNNNNNNNNNNNNNNNNNNNNNNNNNNNNNNNNNNNNNNNNNN
NNNNNNNNNNNNNNNNNNNNNNNNNNNNNNNNNNNNNNNNNNNNNNNNNN
NNNNNNNNNNNNNNNNNNNNNNNNNNNNNNNNNNNNNNNNNNNNNNNNNN
NNNNNNNNNNNNNNNNNNNNNNNNNNNNNNNNNNNNNNNNNNNNNNNNNN
NNNNNNNNNNNNNNNNNNNNNNNNNNNNNNNNNNNNNNNNNNNNNNNNNN
NNNNNNNNNNNNNNNNNNNNNNNNNNNNNNNNNNNNNNNNNNNNNNNNNN
NNNNNNNNNNNNNNNNNNNNNNNNNNNNNNNNNNNNNNNNNNNNNNNNNN
NNNNNNNNNNNNNNNNNNNNNNNNNNNNNNNNNNNNNNNNNNNNNNNNNN
NNNNNNNNNNNNNNNNNNNNNNNNNNNNNNNNNNNNNNNNNNNNNNNNNN
NNNNNNNNNNNNNNNNNNNNNNNNNNNNNNNNNNNNNNNNNNNNNNNNNN
NNNNNNNNNNNNNNNNNNNNNNNNNNNNNNNNNNNNNNNNNNNNNNNNNN
NNNNNNNNNNNNNNNNNNNNNNNNNNNNNNNNNNNNNNNNNNNNNNNNNN
NNNNNNNNNNNNNNNNNNNNNNNNNNNNNNNNNNNNNNNNNNNNNNNNNN
NNNNNGAGTAAACAAATAAATGTAAACATGCACAAATGAATGAATAGTCT
GTCATTTCTTTCTGGCCATGAATTCCAATGGTCAAGATCTACTCTAGGCC
AGGAGCCTGGATGTATTTGTACCTTGCATTCTAGGATTCTGGGCATTCAA
GAGGAAATCTTCCCATTGGAGATGGAGCTGCAAAGGGCAAACTGAGATCC
AGAGCTCAGAATTGCCCCAGCCTTCCTGCTGCAAATGCTAATTCTTCTAA
GACTAAGGCAAAATGGTGAAAGAGGTGGGAGCTTGAGCCTGAGCTCAGAA
ACAGGCTCTGATTTACAGCAAGAGAAGAGGCAAATTGACACAAGAAGCTT
CTGTGGAGGCATCAGAGACCAGAGACAATTTAGTGAATGAATAAGGCATC
ACTGTAACCACCCATAGAGTCCATGGGTGCTGGGGATCCTGGGAATAATT
TTATCTTTTAAAGCATGAGGACAACCCAGCAGAACTTT
