# Supplementary material for: Small Deletion Variants Have Stable Breakpoints Commonly Associated with Alu Elements
Source: PLoS One. 2008 Aug 29;3(8):e3104. doi: 10.1371/journal.pone.0003104 (PMC2518860; doi:10.1371/journal.pone.0003104)
Supplement: Figure S1 — Output information from RepeatMasker programme for each of the 20 deletions. This gives a summary table of repeat sequences (1), including the types and lengths of repeat elements present in each sequence, an annotation file showing the position and order of these elements within the sequence (2), and a masked file of the reference sequence to again show where these elements are present (basepairs within repeat sequence masked by ‘N’) (3). The order of deletions is the same as shown in Table 1: a) Chr 1: 145,312,298–145,314,875; b) Chr 2: 229,467,533–229,468,151; c) Chr 3: 181,137,036–181,137,500; d) Chr 4: 98,573,315–98,578,237; e) Chr 5: 65,479,440–65,479,975; f) Chr 5: 78,145,556–78,147,626; g) Chr 6: 24,433,346–24,435,791; h) Chr 6: 34,425,089–34,427,582; i) Chr 6: 162,645,085–162,645,903; j) Chr 7: 82,856,584–82,857,509; k) Chr 12: 20,859,912–20,859,936; l) Chr 14: 72,402,707–72,403,561; m) Chr 14: 72,615,524–72,616,685; n) Chr 15: 83,858,016–83,860,206; o) Chr 16: 22,955,277–22,957,032; p) Chr 16: 56,282,301–56,285,908; q) Chr 16: 76,115,174–76,115,188; r) Chr 16: 88,089,521–88,095,227; s) Chr 19: 35,979,321–35,981,593; t) Chr 22: 32,085,572–32,090,063. (0.03 MB ZIP) [file pone.0003104.s001.zip › Supplementary Figures 2a-t/Figure S1. p.txt]

1. Summary Table:

==================================================
file name: RM2sequpload_1186497509  
sequences:             1
total length:       4740 bp  (4740 bp excl N/X-runs)  
GC level:         46.75 %
bases masked:       2832 bp ( 59.75 %)
==================================================
               number of      length   percentage
               elements*    occupied  of sequence
--------------------------------------------------
SINEs:                7         1356 bp   28.61 %
      ALUs            4          921 bp   19.43 %
      MIRs            3          435 bp    9.18 %

LINEs:                2          697 bp   14.70 %
      LINE1           2          697 bp   14.70 %
      LINE2           0            0 bp    0.00 %
      L3/CR1          0            0 bp    0.00 %

LTR elements:         1          329 bp    6.94 %
      MaLRs           0            0 bp    0.00 %
      ERVL            1          329 bp    6.94 %
      ERV_classI      0            0 bp    0.00 %
      ERV_classII     0            0 bp    0.00 %

DNA elements:         2          318 bp    6.71 %
      MER1_type       0            0 bp    0.00 %
      MER2_type       0            0 bp    0.00 %

Unclassified:         0            0 bp    0.00 %

Total interspersed repeats:     2700 bp   56.96 %


Small RNA:            0            0 bp    0.00 %

Satellites:           0            0 bp    0.00 %
Simple repeats:       1          132 bp    2.78 %
Low complexity:       0            0 bp    0.00 %
==================================================

* most repeats fragmented by insertions or deletions
  have been counted as one element


2. Annotation File:

   SW   perc perc perc  query     position in query    matching repeat        position in repeat
score   div. del. ins.  sequence  begin end   (left)   repeat   class/family  begin end  (left)  ID

  768   24.6  3.5  1.2  hg17_dna    132   304 (4436) + MIRb     SINE/MIR         45  221   (47)   1  
  184   28.9  9.2  4.6  hg17_dna    376   462 (4278) C MIR      SINE/MIR       (75)  133     43   2  
 1960   12.9  0.3  1.0  hg17_dna    520   817 (3923) + AluJb    SINE/Alu          1  296   (16)   3  
  664   23.6  0.7  0.0  hg17_dna    834   977 (3763) + FRAM     SINE/Alu         32  176    (0)   4  
  586    8.1  0.0  6.1  hg17_dna    984  1115 (3625) + (GGA)n   Simple_repeat     3  126    (0)   5  
  324   26.4 21.8  3.4  hg17_dna   1555  1729 (3011) + MIRb     SINE/MIR         22  231   (37)   6  
  965   20.0  4.9 17.6  hg17_dna   2005  2350 (2390) + AluJo    SINE/Alu          1  302    (0)   7  
  389   31.0  3.1  1.9  hg17_dna   2362  2522 (2218) + L1M5     LINE/L1        4711 4873 (1273)   8  
  551   29.4  1.6  2.4  hg17_dna   2528  2721 (2019) + L1M5     LINE/L1        5346 5539  (701)   8  
  263   33.0  9.2  0.8  hg17_dna   2755  2873 (1867) + L1M5     LINE/L1        5619 5747  (447)   8  
 1396   18.2  6.1  6.7  hg17_dna   2898  3226 (1514) C LTR42    LTR/ERVL       (47)  448    122   9  
  342   25.6 16.6  1.8  hg17_dna   3291  3513 (1227) + L1ME5    LINE/L1        5836 6091  (103)  10  
  484   19.8  9.1  4.8  hg17_dna   3970  4134  (606) C ORSL     DNA/Tip100     (45)  230     59  11  
  556   12.0 10.8  2.0  hg17_dna   4325  4426  (314) C MER63B   DNA/AcHobo      (2)  434    324  12  
  879   12.2  1.5  1.5  hg17_dna   4428  4560  (180) C FLAM_C   SINE/Alu        (0)  133      1  13  
  250    9.8 19.6  0.0  hg17_dna   4564  4614  (126) C MER63B   DNA/AcHobo    (331)  105     45  12  


3. Masked File:

>hg17_dna range=chr16:56281486-56286225 5'pad=0 3'pad=0 revComp=FALSE strand=? repeatMasking=none
GCAGTTCTGGTGGACAAACTTGGTGTGTTTTGGGGCTTATCTTCACAGAC
ATCTGTTTCTCACACTGAAGGTCTCAACTTCCTTATCTCAAAGCCTCAGG
GATGGTAACCTGAGAAACAGCTGTTCCACCANNNNNNNNNNNNNNNNNNN
NNNNNNNNNNNNNNNNNNNNNNNNNNNNNNNNNNNNNNNNNNNNNNNNNN
NNNNNNNNNNNNNNNNNNNNNNNNNNNNNNNNNNNNNNNNNNNNNNNNNN
NNNNNNNNNNNNNNNNNNNNNNNNNNNNNNNNNNNNNNNNNNNNNNNNNN
NNNNTGACTCCGCAGGAGTTAGTCAGCTCCCCCACCCTGCCTTGATTTAA
AGAAAGACCAGCCAAGGGTAATGGCNNNNNNNNNNNNNNNNNNNNNNNNN
NNNNNNNNNNNNNNNNNNNNNNNNNNNNNNNNNNNNNNNNNNNNNNNNNN
NNNNNNNNNNNNCCGGGTTGCCCTCATCCCAGAGTGGTCCCTGAGTTTAA
GGATTATCACCTGGTCCTTNNNNNNNNNNNNNNNNNNNNNNNNNNNNNNN
NNNNNNNNNNNNNNNNNNNNNNNNNNNNNNNNNNNNNNNNNNNNNNNNNN
NNNNNNNNNNNNNNNNNNNNNNNNNNNNNNNNNNNNNNNNNNNNNNNNNN
NNNNNNNNNNNNNNNNNNNNNNNNNNNNNNNNNNNNNNNNNNNNNNNNNN
NNNNNNNNNNNNNNNNNNNNNNNNNNNNNNNNNNNNNNNNNNNNNNNNNN
NNNNNNNNNNNNNNNNNNNNNNNNNNNNNNNNNNNNNNNNNNNNNNNNNN
NNNNNNNNNNNNNNNNNTATATCTAGGCATGGTNNNNNNNNNNNNNNNNN
NNNNNNNNNNNNNNNNNNNNNNNNNNNNNNNNNNNNNNNNNNNNNNNNNN
NNNNNNNNNNNNNNNNNNNNNNNNNNNNNNNNNNNNNNNNNNNNNNNNNN
NNNNNNNNNNNNNNNNNNNNNNNNNNNGAAGGANNNNNNNNNNNNNNNNN
NNNNNNNNNNNNNNNNNNNNNNNNNNNNNNNNNNNNNNNNNNNNNNNNNN
NNNNNNNNNNNNNNNNNNNNNNNNNNNNNNNNNNNNNNNNNNNNNNNNNN
NNNNNNNNNNNNNNNAGCAGAAAAAAGAAGAAGAATAAGAATTATCATCT
GGTCCCAGCCCCCAGTCTCAAGGAAAATCCTGGGTTGCAGAGTTTCCCAA
ACTGCTTAGTGGGATGCTTAGTGCTTGTTGTGGGACCAACAAGACCGCAA
GTCCTGGATGGCTGGGCCTCCTGGCTCAGAAGGAGAGGGCAGATAAGAAG
GTGTGGCTAGCATTGGGGGTGCACTGCTTTTCTGGCTTGCTCTCCATCCT
GGGGCTAGGCAGGGGCTGAGGGGCTGGAGTTCCTCATCACCTGCGGTTCC
TGCAAAAGCAGCTCCAAGTGCCATGTTGAGCACCCATAAGGCCAAGGGGG
CTATGGTGAAAATACACCCCAAAGCCCAGAGCAGATGGATGGAGTTCCTC
CGTCATTGCACAGCAGCAATAGCAACCTAGGAGGTGGGCCATCATCACAG
GTGGNNNNNNNNNNNNNNNNNNNNNNNNNNNNNNNNNNNNNNNNNNNNNN
NNNNNNNNNNNNNNNNNNNNNNNNNNNNNNNNNNNNNNNNNNNNNNNNNN
NNNNNNNNNNNNNNNNNNNNNNNNNNNNNNNNNNNNNNNNNNNNNNNNNN
NNNNNNNNNNNNNNNNNNNNNNNNNNNNNCTGCCTGGCCCAGAATGAATG
TGACAAAGCCAGAGCTTTGCCTTGGCCATCATCTCATCAGGTCCTGGGTA
CAGAGAGGGTCCCTTCTGCCATGGCTCCTGCCTGGTTCTCTCTTCTGCCC
AAATCTCTTCATTCCTTGTATTTTTTCATTACAACATAACAAATACACAG
GAAAAAAGAAGACTTATTTGCTCCATGCTGTCAGATAGGCAACACTAAAA
GATATAAATCCTTCATCAGTTAATGAATTCAATGAAATTACAGTAAAGAT
TTTGNNNNNNNNNNNNNNNNNNNNNNNNNNNNNNNNNNNNNNNNNNNNNN
NNNNNNNNNNNNNNNNNNNNNNNNNNNNNNNNNNNNNNNNNNNNNNNNNN
NNNNNNNNNNNNNNNNNNNNNNNNNNNNNNNNNNNNNNNNNNNNNNNNNN
NNNNNNNNNNNNNNNNNNNNNNNNNNNNNNNNNNNNNNNNNNNNNNNNNN
NNNNNNNNNNNNNNNNNNNNNNNNNNNNNNNNNNNNNNNNNNNNNNNNNN
NNNNNNNNNNNNNNNNNNNNNNNNNNNNNNNNNNNNNNNNNNNNNNNNNN
NNNNNNNNNNNNNNNNNNNNNNNNNNNNNNNNNNNNNNNNNNNNNNNNNN
GGGGCATAGAANNNNNNNNNNNNNNNNNNNNNNNNNNNNNNNNNNNNNNN
NNNNNNNNNNNNNNNNNNNNNNNNNNNNNNNNNNNNNNNNNNNNNNNNNN
NNNNNNNNNNNNNNNNNNNNNNNNNNNNNNNNNNNNNNNNNNNNNNNNNN
NNNNNNNNNNNNNNNNNNNNNNTCATTNNNNNNNNNNNNNNNNNNNNNNN
NNNNNNNNNNNNNNNNNNNNNNNNNNNNNNNNNNNNNNNNNNNNNNNNNN
NNNNNNNNNNNNNNNNNNNNNNNNNNNNNNNNNNNNNNNNNNNNNNNNNN
NNNNNNNNNNNNNNNNNNNNNNNNNNNNNNNNNNNNNNNNNNNNNNNNNN
NNNNNNNNNNNNNNNNNNNNNTCAGCTGCCTGGAGAAAAACACAGTGCTT
CTGCNNNNNNNNNNNNNNNNNNNNNNNNNNNNNNNNNNNNNNNNNNNNNN
NNNNNNNNNNNNNNNNNNNNNNNNNNNNNNNNNNNNNNNNNNNNNNNNNN
NNNNNNNNNNNNNNNNNNNNNNNGTCTGTCCAGCCCACCCAATGTCTNNN
NNNNNNNNNNNNNNNNNNNNNNNNNNNNNNNNNNNNNNNNNNNNNNNNNN
NNNNNNNNNNNNNNNNNNNNNNNNNNNNNNNNNNNNNNNNNNNNNNNNNN
NNNNNNNNNNNNNNNNNNNNNNNNNNNNNNNNNNNNNNNNNNNNNNNNNN
NNNNNNNNNNNNNNNNNNNNNNNNNNNNNNNNNNNNNNNNNNNNNNNNNN
NNNNNNNNNNNNNNNNNNNNNNNNNNNNNNNNNNNNNNNNNNNNNNNNNN
NNNNNNNNNNNNNNNNNNNNNNNNNNNNNNNNNNNNNNNNNNNNNNNNNN
NNNNNNNNNNNNNNNNNNNNNNNNNNCTCTAGAACACCTGGACACCGAGT
GCCCGTCACTGGAAGGACGAAGAGGTAATAAGTGTGGATCNNNNNNNNNN
NNNNNNNNNNNNNNNNNNNNNNNNNNNNNNNNNNNNNNNNNNNNNNNNNN
NNNNNNNNNNNNNNNNNNNNNNNNNNNNNNNNNNNNNNNNNNNNNNNNNN
NNNNNNNNNNNNNNNNNNNNNNNNNNNNNNNNNNNNNNNNNNNNNNNNNN
NNNNNNNNNNNNNNNNNNNNNNNNNNNNNNNNNNNNNNNNNNNNNNNNNN
NNNNNNNNNNNNNGGAATGAAGTGTTGCATAGGGTTGAAAAAGGACAATG
AAGCCTATGCTGCATCCCACTAGCATAACGCATCACCTGTTTTCCTTTCT
CCTCCCTCCTCCCTTCCTGCCTTCATCCCAGCCAGTTCCCCACAGAGGTA
ATTACGAGTTGCTTAGCACCAAGTCTGAAATACTACACACACTGTCTCGT
GAGCTCTCCACAGTGCAATTGATCCTTTAGCACCAAGTCTGAAATACTAC
ACACACTGTCTCGTGAGCTCTCCACAGTGCAATTGATCCTTTACAGCTTA
TTTTTATGGCTGCATGATATTCCAGCTGGGAGGGGGAACATCATTCTCTA
TTCATGAGAATTGAGGCAATTCCTAAGTTTCTAGCAGTAACACTAACTGT
GCAAACTTGTCAGCACAGTGACAGTCTGGATTCCCTCCTGGCAGCCCTAT
CCCCTGACCAAAAAAGGCCNNNNNNNNNNNNNNNNNNNNNNNNNNNNNNN
NNNNNNNNNNNNNNNNNNNNNNNNNNNNNNNNNNNNNNNNNNNNNNNNNN
NNNNNNNNNNNNNNNNNNNNNNNNNNNNNNNNNNNNNNNNNNNNNNNNNN
NNNNNNNNNNNNNNNNNNNNNNNNNNNNNNNNNNGCCTAATGGATAGGTT
TTCCCCGTACTTCGAGGTAATGTTCTACATCACAGCTCCGGCCTGGACTA
GAACCCAGGACTCAGTCAAGGCAGCCTGGTTCTGTCCACCGCAGCTGGCA
GCTACTCCAGGCCCCACACTGGTTTCTGTCTGTCTCGATCAAGGCCACAT
TCGGCATGCCGTGGGGCAGGGGCTNNNNNNNNNNNNNNNNNNNNNNNNNN
NNNNNNNNNNNNNNNNNNNNNNNNNNNNNNNNNNNNNNNNNNNNNNNNNN
NNNNNNNNNNNNNNNNNNNNNNNNNNTNNNNNNNNNNNNNNNNNNNNNNN
NNNNNNNNNNNNNNNNNNNNNNNNNNNNNNNNNNNNNNNNNNNNNNNNNN
NNNNNNNNNNNNNNNNNNNNNNNNNNNNNNNNNNNNNNNNNNNNNNNNNN
NNNNNNNNNNCTCNNNNNNNNNNNNNNNNNNNNNNNNNNNNNNNNNNNNN
NNNNNNNNNNNNNNCTATCAAGTTGATGCCCCACTATACCAGTGCACCGC
TGGCAGAAGGACCCATGAAACCTGGGAAGACTACATTTCCCAGAAGCCTC
CTCTCCCAGGACCGGCGTTCAGCTTCCCAGGTTGTTACCA
