# Supplementary material for: Small Deletion Variants Have Stable Breakpoints Commonly Associated with Alu Elements
Source: PLoS One. 2008 Aug 29;3(8):e3104. doi: 10.1371/journal.pone.0003104 (PMC2518860; doi:10.1371/journal.pone.0003104)
Supplement: Figure S1 — Output information from RepeatMasker programme for each of the 20 deletions. This gives a summary table of repeat sequences (1), including the types and lengths of repeat elements present in each sequence, an annotation file showing the position and order of these elements within the sequence (2), and a masked file of the reference sequence to again show where these elements are present (basepairs within repeat sequence masked by ‘N’) (3). The order of deletions is the same as shown in Table 1: a) Chr 1: 145,312,298–145,314,875; b) Chr 2: 229,467,533–229,468,151; c) Chr 3: 181,137,036–181,137,500; d) Chr 4: 98,573,315–98,578,237; e) Chr 5: 65,479,440–65,479,975; f) Chr 5: 78,145,556–78,147,626; g) Chr 6: 24,433,346–24,435,791; h) Chr 6: 34,425,089–34,427,582; i) Chr 6: 162,645,085–162,645,903; j) Chr 7: 82,856,584–82,857,509; k) Chr 12: 20,859,912–20,859,936; l) Chr 14: 72,402,707–72,403,561; m) Chr 14: 72,615,524–72,616,685; n) Chr 15: 83,858,016–83,860,206; o) Chr 16: 22,955,277–22,957,032; p) Chr 16: 56,282,301–56,285,908; q) Chr 16: 76,115,174–76,115,188; r) Chr 16: 88,089,521–88,095,227; s) Chr 19: 35,979,321–35,981,593; t) Chr 22: 32,085,572–32,090,063. (0.03 MB ZIP) [file pone.0003104.s001.zip › Supplementary Figures 2a-t/Figure S1. q.txt]

1. Summary Table:

==================================================
file name: RM2sequpload_1186499647  
sequences:             1
total length:       4120 bp  (4120 bp excl N/X-runs)  
GC level:         40.83 %
bases masked:       2567 bp ( 62.31 %)
==================================================
               number of      length   percentage
               elements*    occupied  of sequence
--------------------------------------------------
SINEs:                2          374 bp    9.08 %
      ALUs            1          313 bp    7.60 %
      MIRs            1           61 bp    1.48 %

LINEs:                1         1447 bp   35.12 %
      LINE1           1         1447 bp   35.12 %
      LINE2           0            0 bp    0.00 %
      L3/CR1          0            0 bp    0.00 %

LTR elements:         2          746 bp   18.11 %
      MaLRs           1          356 bp    8.64 %
      ERVL            1          390 bp    9.47 %
      ERV_classI      0            0 bp    0.00 %
      ERV_classII     0            0 bp    0.00 %

DNA elements:         0            0 bp    0.00 %
      MER1_type       0            0 bp    0.00 %
      MER2_type       0            0 bp    0.00 %

Unclassified:         0            0 bp    0.00 %

Total interspersed repeats:     2567 bp   62.31 %


Small RNA:            0            0 bp    0.00 %

Satellites:           0            0 bp    0.00 %
Simple repeats:       0            0 bp    0.00 %
Low complexity:       0            0 bp    0.00 %
==================================================

* most repeats fragmented by insertions or deletions
  have been counted as one element


2. Annotation File:

   SW   perc perc perc  query     position in query    matching repeat     position in repeat
score   div. del. ins.  sequence  begin end   (left)   repeat   class/family begin end  (left)  ID

 1558   22.2  2.5  1.4  hg18_dna    510   865 (3255) C MLT1A0   LTR/MaLR     (0)  365      6   1  
 2120   13.1  0.0  0.3  hg18_dna    975  1287 (2833) C AluSx    SINE/Alu     (0)  312      1   2  
 1189   29.3  2.3  2.0  hg18_dna   1288  1677 (2443) + LTR16C   LTR/ERVL      99  489    (0)   3  
 7255    2.3  0.1  1.0  hg18_dna   1966  3412  (708) + L1PA3    LINE/L1     4722 6155    (0)   4  
  222   33.3  0.0  1.6  hg18_dna   3940  4000  (120) C MIRb     SINE/MIR   (177)   91     32   5  


3. Masked File:

>hg18_dna range=chr16:76111929-76116048 5'pad=0 3'pad=0 revComp=FALSE strand=? repeatMasking=none
TGGCTTCTATTCCACGGCAGTTAGAACCAGTGGCAGTGAAAGACAATGGT
ACATTGCACGTCAGCTCCAGACACCTAGACGTCTTCTCTGTACTGCTGAT
GGGAGTAGCAACCATACAATCATAACCAAGGTAGGTAAAAATCATTGCTT
CAAACTCCATTTTTTCCTTTAGTTTCCTCTCGACTAATTTCTGAAAGCAA
GTGGGGCCAAATAAACTTTCTGTATAGAGAAGAAAATGCAAAATGAATTT
CAATTTCCTGAGTGCCTACGAAACATCTTACCCCATGCTGCGTTTGGTAA
CCTCATTTGATCATTGCTTATGACTGCGGAAGGAATAAGGGAACCAGGGC
CCAAAGAAGTCAAGCAAGACAGACACCATGAGAAACGGGAAACAAGCCTG
TCTGAGTTCATATCTTAATGTCTTTCTCACTAATCTATGCTGCTTTCTGA
AACTATACTTCGGAAAGCCGTTTGCCATTAAAAATAAGGACATGTCTATT
AAGTCACATNNNNNNNNNNNNNNNNNNNNNNNNNNNNNNNNNNNNNNNNN
NNNNNNNNNNNNNNNNNNNNNNNNNNNNNNNNNNNNNNNNNNNNNNNNNN
NNNNNNNNNNNNNNNNNNNNNNNNNNNNNNNNNNNNNNNNNNNNNNNNNN
NNNNNNNNNNNNNNNNNNNNNNNNNNNNNNNNNNNNNNNNNNNNNNNNNN
NNNNNNNNNNNNNNNNNNNNNNNNNNNNNNNNNNNNNNNNNNNNNNNNNN
NNNNNNNNNNNNNNNNNNNNNNNNNNNNNNNNNNNNNNNNNNNNNNNNNN
NNNNNNNNNNNNNNNNNNNNNNNNNNNNNNNNNNNNNNNNNNNNNNNNNN
NNNNNNNNNNNNNNNGCATACACATGTAACTTCGAATTTAAATTGCAATC
AGCATTGTAGCTATGAGTGCCCAGTCATATATTCTCATCGCTAAAGTGCT
CACTGGGTTCTGCCTTAGGATTTTNNNNNNNNNNNNNNNNNNNNNNNNNN
NNNNNNNNNNNNNNNNNNNNNNNNNNNNNNNNNNNNNNNNNNNNNNNNNN
NNNNNNNNNNNNNNNNNNNNNNNNNNNNNNNNNNNNNNNNNNNNNNNNNN
NNNNNNNNNNNNNNNNNNNNNNNNNNNNNNNNNNNNNNNNNNNNNNNNNN
NNNNNNNNNNNNNNNNNNNNNNNNNNNNNNNNNNNNNNNNNNNNNNNNNN
NNNNNNNNNNNNNNNNNNNNNNNNNNNNNNNNNNNNNNNNNNNNNNNNNN
NNNNNNNNNNNNNNNNNNNNNNNNNNNNNNNNNNNNNNNNNNNNNNNNNN
NNNNNNNNNNNNNNNNNNNNNNNNNNNNNNNNNNNNNNNNNNNNNNNNNN
NNNNNNNNNNNNNNNNNNNNNNNNNNNNNNNNNNNNNNNNNNNNNNNNNN
NNNNNNNNNNNNNNNNNNNNNNNNNNNNNNNNNNNNNNNNNNNNNNNNNN
NNNNNNNNNNNNNNNNNNNNNNNNNNNNNNNNNNNNNNNNNNNNNNNNNN
NNNNNNNNNNNNNNNNNNNNNNNNNNNNNNNNNNNNNNNNNNNNNNNNNN
NNNNNNNNNNNNNNNNNNNNNNNNNNNNNNNNNNNNNNNNNNNNNNNNNN
NNNNNNNNNNNNNNNNNNNNNNNNNNNNNNNNNNNNNNNNNNNNNNNNNN
NNNNNNNNNNNNNNNNNNNNNNNNNNNAGTATCAGAGCAGCTTTGGTCTA
TGTGTGAACTGTGTTCTTAAATTCCATCCTACAACTGTAGGATCCCACCC
ATTTTTCTAAACCCTTCTGTATTTTTTTTATTAGCCAGAATCATGCCCAA
GAAATTGCTGCTTAAACTTAAATATAACACATTATTGTCACAATTTCATT
ATTTTGAGAGAACACTGTAGACTCTATTTGGGTTTTTGCAGCTTCTAAAA
TTTCTATCAATTTTTCCATTGTTTCAAGTACAGGATTAATTATTACCAGC
TTTCTAAAGAAAAAGNNNNNNNNNNNNNNNNNNNNNNNNNNNNNNNNNNN
NNNNNNNNNNNNNNNNNNNNNNNNNNNNNNNNNNNNNNNNNNNNNNNNNN
NNNNNNNNNNNNNNNNNNNNNNNNNNNNNNNNNNNNNNNNNNNNNNNNNN
NNNNNNNNNNNNNNNNNNNNNNNNNNNNNNNNNNNNNNNNNNNNNNNNNN
NNNNNNNNNNNNNNNNNNNNNNNNNNNNNNNNNNNNNNNNNNNNNNNNNN
NNNNNNNNNNNNNNNNNNNNNNNNNNNNNNNNNNNNNNNNNNNNNNNNNN
NNNNNNNNNNNNNNNNNNNNNNNNNNNNNNNNNNNNNNNNNNNNNNNNNN
NNNNNNNNNNNNNNNNNNNNNNNNNNNNNNNNNNNNNNNNNNNNNNNNNN
NNNNNNNNNNNNNNNNNNNNNNNNNNNNNNNNNNNNNNNNNNNNNNNNNN
NNNNNNNNNNNNNNNNNNNNNNNNNNNNNNNNNNNNNNNNNNNNNNNNNN
NNNNNNNNNNNNNNNNNNNNNNNNNNNNNNNNNNNNNNNNNNNNNNNNNN
NNNNNNNNNNNNNNNNNNNNNNNNNNNNNNNNNNNNNNNNNNNNNNNNNN
NNNNNNNNNNNNNNNNNNNNNNNNNNNNNNNNNNNNNNNNNNNNNNNNNN
NNNNNNNNNNNNNNNNNNNNNNNNNNNNNNNNNNNNNNNNNNNNNNNNNN
NNNNNNNNNNNNNNNNNNNNNNNNNNNNNNNNNNNNNNNNNNNNNNNNNN
NNNNNNNNNNNNNNNNNNNNNNNNNNNNNNNNNNNNNNNNNNNNNNNNNN
NNNNNNNNNNNNNNNNNNNNNNNNNNNNNNNNNNNNNNNNNNNNNNNNNN
NNNNNNNNNNNNNNNNNNNNNNNNNNNNNNNNNNNNNNNNNNNNNNNNNN
NNNNNNNNNNNNNNNNNNNNNNNNNNNNNNNNNNNNNNNNNNNNNNNNNN
NNNNNNNNNNNNNNNNNNNNNNNNNNNNNNNNNNNNNNNNNNNNNNNNNN
NNNNNNNNNNNNNNNNNNNNNNNNNNNNNNNNNNNNNNNNNNNNNNNNNN
NNNNNNNNNNNNNNNNNNNNNNNNNNNNNNNNNNNNNNNNNNNNNNNNNN
NNNNNNNNNNNNNNNNNNNNNNNNNNNNNNNNNNNNNNNNNNNNNNNNNN
NNNNNNNNNNNNNNNNNNNNNNNNNNNNNNNNNNNNNNNNNNNNNNNNNN
NNNNNNNNNNNNNNNNNNNNNNNNNNNNNNNNNNNNNNNNNNNNNNNNNN
NNNNNNNNNNNNNNNNNNNNNNNNNNNNNNNNNNNNNNNNNNNNNNNNNN
NNNNNNNNNNNNNNNNNNNNNNNNNNNNNNNNNNNNNNNNNNNNNNNNNN
NNNNNNNNNNNNNNNNNNNNNNNNNNNNNNNNNNNNNNNNNNNNNNNNNN
NNNNNNNNNNNNNNNNNNNNNNNNNNNNNNNNNNNNNNNNNNNNNNNNNN
NNNNNNNNNNNNTAAATTTTTTAAAAAAAGGAAAAAGAAAAAGAAAAAAA
TACGATCCAAAACATTTCATATGTAGCACAAATCTGAGTTAAGGGAAAAA
AAAGATCTCAGCCTTCCAACTATGTATCAGAGTGAAAACCAGCCGTAAGA
GCAAGACAGAGGGGAAGATGAATGGGGCTGGTGGTGGTGTGGACAGGAGA
GCACATTCACTCAAATTTTTGGATGGGTGGGGGAGGTGTATTCATAGCCC
TTCGGGTGCAGGTAGGGTCTTTATGGACAATGGTCTTTGAGGAGAATGTT
CTTAACAAAACTGAGAAATAAAAGGATGGAAAGAGAACATATATTGTGTT
TTTACTTTTTAGGGATTAAAGGATCTTCCAGGTACTTTATGTATCCTATT
ATAGGAATTATGTATGTACTCTATTATAGCAATATTCTATTATAGCAATA
TTACTATTATACATAAGGCTTCTATAAGGACCATGATCACCATTTACATG
GGCTAGAATAGCCTGAGAGAATATAATGTAGTTAATAAGNNNNNNNNNNN
NNNNNNNNNNNNNNNNNNNNNNNNNNNNNNNNNNNNNNNNNNNNNNNNNN
TAACATCAACAATAAACTACTGCCCCAGCAAAACTGCATGGAAATTACGT
CACATCACAGTTTGTGAAGAACTTCCATTAAGGCTGAGAAAGAGAAAGAG
AGGTGTTGACAGCAAGGGAC
