# Supplementary material for: Small Deletion Variants Have Stable Breakpoints Commonly Associated with Alu Elements
Source: PLoS One. 2008 Aug 29;3(8):e3104. doi: 10.1371/journal.pone.0003104 (PMC2518860; doi:10.1371/journal.pone.0003104)
Supplement: Figure S1 — Output information from RepeatMasker programme for each of the 20 deletions. This gives a summary table of repeat sequences (1), including the types and lengths of repeat elements present in each sequence, an annotation file showing the position and order of these elements within the sequence (2), and a masked file of the reference sequence to again show where these elements are present (basepairs within repeat sequence masked by ‘N’) (3). The order of deletions is the same as shown in Table 1: a) Chr 1: 145,312,298–145,314,875; b) Chr 2: 229,467,533–229,468,151; c) Chr 3: 181,137,036–181,137,500; d) Chr 4: 98,573,315–98,578,237; e) Chr 5: 65,479,440–65,479,975; f) Chr 5: 78,145,556–78,147,626; g) Chr 6: 24,433,346–24,435,791; h) Chr 6: 34,425,089–34,427,582; i) Chr 6: 162,645,085–162,645,903; j) Chr 7: 82,856,584–82,857,509; k) Chr 12: 20,859,912–20,859,936; l) Chr 14: 72,402,707–72,403,561; m) Chr 14: 72,615,524–72,616,685; n) Chr 15: 83,858,016–83,860,206; o) Chr 16: 22,955,277–22,957,032; p) Chr 16: 56,282,301–56,285,908; q) Chr 16: 76,115,174–76,115,188; r) Chr 16: 88,089,521–88,095,227; s) Chr 19: 35,979,321–35,981,593; t) Chr 22: 32,085,572–32,090,063. (0.03 MB ZIP) [file pone.0003104.s001.zip › Supplementary Figures 2a-t/Figure S1. r.txt]

1. Summary Table:

==================================================
file name: RM2sequpload_1186500815  
sequences:             1
total length:       6047 bp  (6047 bp excl N/X-runs)  
GC level:         47.83 %
bases masked:       4317 bp ( 71.39 %)
==================================================
               number of      length   percentage
               elements*    occupied  of sequence
--------------------------------------------------
SINEs:               15         4122 bp   68.17 %
      ALUs           14         3934 bp   65.06 %
      MIRs            0            0 bp    0.00 %

LINEs:                2          131 bp    2.17 %
      LINE1           1           44 bp    0.73 %
      LINE2           1           87 bp    1.44 %
      L3/CR1          0            0 bp    0.00 %

LTR elements:         0            0 bp    0.00 %
      MaLRs           0            0 bp    0.00 %
      ERVL            0            0 bp    0.00 %
      ERV_classI      0            0 bp    0.00 %
      ERV_classII     0            0 bp    0.00 %

DNA elements:         0            0 bp    0.00 %
      MER1_type       0            0 bp    0.00 %
      MER2_type       0            0 bp    0.00 %

Unclassified:         0            0 bp    0.00 %

Total interspersed repeats:     4253 bp   70.33 %


Small RNA:            0            0 bp    0.00 %

Satellites:           0            0 bp    0.00 %
Simple repeats:       2           64 bp    1.06 %
Low complexity:       0            0 bp    0.00 %
==================================================

* most repeats fragmented by insertions or deletions
  have been counted as one element
                                             


2. Annotation File:

   SW   perc perc perc  query     position in query    matching    repeat        position in repeat
score   div. del. ins.  sequence  begin end   (left)   repeat      class/family  begin end  (left)  ID

 2337   10.3  0.0  0.0  hg18_dna    175   475 (5572) C AluSx       SINE/Alu       (11)  301      1   1  
  281   11.4  0.0  0.0  hg18_dna    571   614 (5433) C L1MB4       LINE/L1         (1) 6179   6136   2  
 1696   18.2  1.3  2.2  hg18_dna    627   940 (5107) C AluJo       SINE/Alu        (1)  311      1   3  
 2327    9.8  0.0  0.7  hg18_dna   1005  1313 (4734) C AluSc       SINE/Alu        (2)  307      1   4  
 2093   12.8  0.0  0.0  hg18_dna   1314  1609 (4438) C AluSx       SINE/Alu       (15)  297      1   5  
 1962   15.2  0.0  0.3  hg18_dna   1632  1927 (4120) + AluSx       SINE/Alu          1  295   (17)   6  
 2238    7.8  1.1  0.0  hg18_dna   1937  2220 (3827) + AluSp       SINE/Alu          1  287   (26)   7  
  201    3.9  0.0  0.0  hg18_dna   2221  2246 (3801) + (TTAA)n     Simple_repeat     3   28    (0)   8  
 2324    8.3  1.0  0.0  hg18_dna   2264  2563 (3484) + AluSx       SINE/Alu          1  303    (9)   9  
 1024   21.8  9.8 14.0  hg18_dna   2644  2958 (3089) C AluJo       SINE/Alu        (0)  302      1  10  
  342    0.0  0.0  0.0  hg18_dna   3098  3135 (2912) + (A)n        Simple_repeat     1   38    (0)  11  
  933    7.3  0.0  0.0  hg18_dna   3139  3247 (2800) + AluSq/x     SINE/Alu          2  110  (202)  12  
  227   27.7  4.6  4.6  hg18_dna   3431  3517 (2530) C L2a         LINE/L2         (3) 3423   3337  13  
  280   39.4 10.1  0.0  hg18_dna   3657  3844 (2203) + LFSINE_Vert SINE            244  450    (9)  14  
 2331    8.8  0.0  0.3  hg18_dna   3922  4217 (1830) C AluSx       SINE/Alu        (5)  307     13  15  
 1810   16.3  1.3  2.3  hg18_dna   4287  4594 (1453) C AluJb       SINE/Alu        (7)  305      1  16  
  593   19.5 22.8  0.0  hg18_dna   4666  4875 (1172) + AluJ        SINE/Alu         40  297   (15)  17  
 2872    1.3  0.0  0.0  hg18_dna   5311  5619  (428) + AluYa5      SINE/Alu          1  309    (1)  18  
 2069   10.5  4.2  0.7  hg18_dna   5631  5917  (130) + AluSc       SINE/Alu          1  297   (12)  19  


3. Masked File:

>hg18_dna range=chr16:88089329-88095375 5'pad=0 3'pad=0 revComp=FALSE strand=? repeatMasking=none
GGATTTGGAACCCAAGCTCATTTCACAATAAATTGTGATGTGTCTTGCTT
CCCAGTTACCATAACTGTGGGGTATCACCTTCCAGATCTCAAAGGCAGGA
GGTGCTGTGGGATGAAACGATATTCAGATATTCTTGGAGCCCCTGACCTC
GGGTCCATTAAGCTACACCCCAAANNNNNNNNNNNNNNNNNNNNNNNNNN
NNNNNNNNNNNNNNNNNNNNNNNNNNNNNNNNNNNNNNNNNNNNNNNNNN
NNNNNNNNNNNNNNNNNNNNNNNNNNNNNNNNNNNNNNNNNNNNNNNNNN
NNNNNNNNNNNNNNNNNNNNNNNNNNNNNNNNNNNNNNNNNNNNNNNNNN
NNNNNNNNNNNNNNNNNNNNNNNNNNNNNNNNNNNNNNNNNNNNNNNNNN
NNNNNNNNNNNNNNNNNNNNNNNNNNNNNNNNNNNNNNNNNNNNNNNNNN
NNNNNNNNNNNNNNNNNNNNNNNNNAATTTTTAAAACTCTAAACTCCGTA
CTTTGTCGGTAGCCCTATCAATTGCAGTGTCTATTGTCAAATACTATTTT
CTGTTCTATTTTATCCCCAANNNNNNNNNNNNNNNNNNNNNNNNNNNNNN
NNNNNNNNNNNNNNTCTTTTTTGTTGNNNNNNNNNNNNNNNNNNNNNNNN
NNNNNNNNNNNNNNNNNNNNNNNNNNNNNNNNNNNNNNNNNNNNNNNNNN
NNNNNNNNNNNNNNNNNNNNNNNNNNNNNNNNNNNNNNNNNNNNNNNNNN
NNNNNNNNNNNNNNNNNNNNNNNNNNNNNNNNNNNNNNNNNNNNNNNNNN
NNNNNNNNNNNNNNNNNNNNNNNNNNNNNNNNNNNNNNNNNNNNNNNNNN
NNNNNNNNNNNNNNNNNNNNNNNNNNNNNNNNNNNNNNNNNNNNNNNNNN
NNNNNNNNNNNNNNNNNNNNNNNNNNNNNNNNNNNNNNNNTCATAACATC
ATGTTGTAAACCTCAAATATATATAAAATGTATTGAAAAAAGGTAAAAAG
CTAGNNNNNNNNNNNNNNNNNNNNNNNNNNNNNNNNNNNNNNNNNNNNNN
NNNNNNNNNNNNNNNNNNNNNNNNNNNNNNNNNNNNNNNNNNNNNNNNNN
NNNNNNNNNNNNNNNNNNNNNNNNNNNNNNNNNNNNNNNNNNNNNNNNNN
NNNNNNNNNNNNNNNNNNNNNNNNNNNNNNNNNNNNNNNNNNNNNNNNNN
NNNNNNNNNNNNNNNNNNNNNNNNNNNNNNNNNNNNNNNNNNNNNNNNNN
NNNNNNNNNNNNNNNNNNNNNNNNNNNNNNNNNNNNNNNNNNNNNNNNNN
NNNNNNNNNNNNNNNNNNNNNNNNNNNNNNNNNNNNNNNNNNNNNNNNNN
NNNNNNNNNNNNNNNNNNNNNNNNNNNNNNNNNNNNNNNNNNNNNNNNNN
NNNNNNNNNNNNNNNNNNNNNNNNNNNNNNNNNNNNNNNNNNNNNNNNNN
NNNNNNNNNNNNNNNNNNNNNNNNNNNNNNNNNNNNNNNNNNNNNNNNNN
NNNNNNNNNNNNNNNNNNNNNNNNNNNNNNNNNNNNNNNNNNNNNNNNNN
NNNNNNNNNNNNNNNNNNNNNNNNNNNNNNNNNNNNNNNNNNNNNNNNNN
NNNNNNNNNAACTTTTAAAAAGTCATATTAGNNNNNNNNNNNNNNNNNNN
NNNNNNNNNNNNNNNNNNNNNNNNNNNNNNNNNNNNNNNNNNNNNNNNNN
NNNNNNNNNNNNNNNNNNNNNNNNNNNNNNNNNNNNNNNNNNNNNNNNNN
NNNNNNNNNNNNNNNNNNNNNNNNNNNNNNNNNNNNNNNNNNNNNNNNNN
NNNNNNNNNNNNNNNNNNNNNNNNNNNNNNNNNNNNNNNNNNNNNNNNNN
NNNNNNNNNNNNNNNNNNNNNNNNNNNNNNNNNNNNNNNNNNNNNNNNNN
NNNNNNNNNNNNNNNNNNNNNNNNNNNTTAAATTGTNNNNNNNNNNNNNN
NNNNNNNNNNNNNNNNNNNNNNNNNNNNNNNNNNNNNNNNNNNNNNNNNN
NNNNNNNNNNNNNNNNNNNNNNNNNNNNNNNNNNNNNNNNNNNNNNNNNN
NNNNNNNNNNNNNNNNNNNNNNNNNNNNNNNNNNNNNNNNNNNNNNNNNN
NNNNNNNNNNNNNNNNNNNNNNNNNNNNNNNNNNNNNNNNNNNNNNNNNN
NNNNNNNNNNNNNNNNNNNNNNNNNNNNNNNNNNNNNNNNNNNNNNNNNN
NNNNNNNNNNNNNNNNNNNNNNNNNNNNNNNNNNNNNNNNNNNNNNATTA
AAGTCCAGCTTTTNNNNNNNNNNNNNNNNNNNNNNNNNNNNNNNNNNNNN
NNNNNNNNNNNNNNNNNNNNNNNNNNNNNNNNNNNNNNNNNNNNNNNNNN
NNNNNNNNNNNNNNNNNNNNNNNNNNNNNNNNNNNNNNNNNNNNNNNNNN
NNNNNNNNNNNNNNNNNNNNNNNNNNNNNNNNNNNNNNNNNNNNNNNNNN
NNNNNNNNNNNNNNNNNNNNNNNNNNNNNNNNNNNNNNNNNNNNNNNNNN
NNNNNNNNNNNNNNNNNNNNNNNNNNNNNNNNNNNNNNNNNNNNNNNNNN
NNNNNNNNNNNNNCAGCTAGAATTTTAAAAAGTCATATTACCTACAGAGA
TACTTTTAATTCTTCCTTTGCAATTTACGTGTCTTTTATTGCTNNNNNNN
NNNNNNNNNNNNNNNNNNNNNNNNNNNNNNNNNNNNNNNNNNNNNNNNNN
NNNNNNNNNNNNNNNNNNNNNNNNNNNNNNNNNNNNNNNNNNNNNNNNNN
NNNNNNNNNNNNNNNNNNNNNNNNNNNNNNNNNNNNNNNNNNNNNNNNNN
NNNNNNNNNNNNNNNNNNNNNNNNNNNNNNNNNNNNNNNNNNNNNNNNNN
NNNNNNNNNNNNNNNNNNNNNNNNNNNNNNNNNNNNNNNNNNNNNNNNNN
NNNNNNNNNNNNNNNNNNNNNNNNNNNNNNNNNNNNNNNNNNNNNNNNNN
NNNNNNNNTGTACCTTTTATTTCTTTTTATTGCCTAATTATAGCCCTATC
CGTTTTGGTGTCATTTTAAAGTCTAAATATATGATGTGTTTTTTTGTCAA
TATATCACAAATTACATATTTACAATCCAACTGGGAAGCTTGGGAGTNNN
NNNNNNNNNNNNNNNNNNNNNNNNNNNNNNNNNNNGTCNNNNNNNNNNNN
NNNNNNNNNNNNNNNNNNNNNNNNNNNNNNNNNNNNNNNNNNNNNNNNNN
NNNNNNNNNNNNNNNNNNNNNNNNNNNNNNNNNNNNNNNNNNNNNNNGGG
AGACGGTGGTTGCCGTGAGCCTAGATCACCGCACTGCTGAGCGAGACTCC
ATCTCAAAAAAAAAAAGAAAACTTCTCAGGACTTTTTCGTAATAAGGCTG
TCATAATACTGCCTGATGTATTTTATGTAATGAATTGCAGACTGCAGAAA
GCAGGGACTTAGCTGAGAAAATTAATCGTGNNNNNNNNNNNNNNNNNNNN
NNNNNNNNNNNNNNNNNNNNNNNNNNNNNNNNNNNNNNNNNNNNNNNNNN
NNNNNNNNNNNNNNNNNCTCAAACGCTGTCCCAGCAAGGACTCCAGTCTC
TGCCTTGTGGATGTGTAACTGGCACATGATGTACCAGAAACTCCTGTGTG
TGGTTGTATCCGGTGCGTGACACAGTACTCTCTCCAGCTGCTCCTTGGAT
TTGGGANNNNNNNNNNNNNNNNNNNNNNNNNNNNNNNNNNNNNNNNNNNN
NNNNNNNNNNNNNNNNNNNNNNNNNNNNNNNNNNNNNNNNNNNNNNNNNN
NNNNNNNNNNNNNNNNNNNNNNNNNNNNNNNNNNNNNNNNNNNNNNNNNN
NNNNNNNNNNNNNNNNNNNNNNNNNNNNNNNNNNNNNNNNNNNNATAAAG
GTTTAATAACACATTTCTCAAATCCTTAACAGTACTTTAGGACGTCTCAG
CTAGAGAGGGCTTGCAAGGGANNNNNNNNNNNNNNNNNNNNNNNNNNNNN
NNNNNNNNNNNNNNNNNNNNNNNNNNNNNNNNNNNNNNNNNNNNNNNNNN
NNNNNNNNNNNNNNNNNNNNNNNNNNNNNNNNNNNNNNNNNNNNNNNNNN
NNNNNNNNNNNNNNNNNNNNNNNNNNNNNNNNNNNNNNNNNNNNNNNNNN
NNNNNNNNNNNNNNNNNNNNNNNNNNNNNNNNNNNNNNNNNNNNNNNNNN
NNNNNNNNNNNNNNNNNNNNNNNNNNNNNNNNNNNNNNNNNNNNNNNNNN
NNNNNNNNNNNNNNNNNTGAGTCTCATATGACAAGTTCCCTTTTAAAATG
CATAAAATCACAGATACCTTTGTCTGGAAAAATAGGNNNNNNNNNNNNNN
NNNNNNNNNNNNNNNNNNNNNNNNNNNNNNNNNNNNNNNNNNNNNNNNNN
NNNNNNNNNNNNNNNNNNNNNNNNNNNNNNNNNNNNNNNNNNNNNNNNNN
NNNNNNNNNNNNNNNNNNNNNNNNNNNNNNNNNNNNNNNNNNNNNNNNNN
NNNNNNNNNNNNNNNNNNNNNNNNNNNNNNNNNNNNNNNNNNNNNNNNNN
NNNNNNNNNNNNNNNNNNNNNNNNNNNNNNNNNNNNNNNNNNNNNNNNNN
NNNNNNNNNNNNNNNNNNNNNNNNNNNNNNNNNNNNNNNNNNNNAGAAGA
TATTAATAACATTTCCAGGAAATTTAACAGATAATGTTTCATATGTTAAT
GAGCAGGAGTTATTGNNNNNNNNNNNNNNNNNNNNNNNNNNNNNNNNNNN
NNNNNNNNNNNNNNNNNNNNNNNNNNNNNNNNNNNNNNNNNNNNNNNNNN
NNNNNNNNNNNNNNNNNNNNNNNNNNNNNNNNNNNNNNNNNNNNNNNNNN
NNNNNNNNNNNNNNNNNNNNNNNNNNNNNNNNNNNNNNNNNNNNNNNNNN
NNNNNNNNNNNNNNNNNNNNNNNNNCACAGGGAGAGCATAGGTGCTCAGT
GTCATATGAATTAATACATTTTGTTACTGAAACCCAGTTTTACTTTGCAA
CTTTAAATTTTTTTCAGAAACATTAAAGAATATATTTTGTATGAGTTAAA
TATAGAAATGCTACTGGCTGTTCCTGAGTTTTAGTTTTAAATTACTGTCA
ATCATTCCTCAGTGGTCCCATGCACAGTCCCCATGCTGCAGGGAGGCCAG
CTCCTCTGGGCCTCGTGGAGTAACGGTGTTGCTTAGCCCATATCCTCCTG
GACAAGTGCTTTGGTTCTTCCCTTTACCGGTAAAGTGTTGCAAACGTAGT
CTATCGAGTTTGTTCTATTTCATCTGTTCTGTTTACGAAACTGTAACTTC
ATATAGGACTGCCTTAGGGCTGAAGTAAATAAACTGTCAACCTAAATAAA
ACATAAAACANNNNNNNNNNNNNNNNNNNNNNNNNNNNNNNNNNNNNNNN
NNNNNNNNNNNNNNNNNNNNNNNNNNNNNNNNNNNNNNNNNNNNNNNNNN
NNNNNNNNNNNNNNNNNNNNNNNNNNNNNNNNNNNNNNNNNNNNNNNNNN
NNNNNNNNNNNNNNNNNNNNNNNNNNNNNNNNNNNNNNNNNNNNNNNNNN
NNNNNNNNNNNNNNNNNNNNNNNNNNNNNNNNNNNNNNNNNNNNNNNNNN
NNNNNNNNNNNNNNNNNNNNNNNNNNNNNNNNNNNNNNNNNNNNNNNNNN
NNNNNNNNNNNNNNNNNNNCAACAGGGACANNNNNNNNNNNNNNNNNNNN
NNNNNNNNNNNNNNNNNNNNNNNNNNNNNNNNNNNNNNNNNNNNNNNNNN
NNNNNNNNNNNNNNNNNNNNNNNNNNNNNNNNNNNNNNNNNNNNNNNNNN
NNNNNNNNNNNNNNNNNNNNNNNNNNNNNNNNNNNNNNNNNNNNNNNNNN
NNNNNNNNNNNNNNNNNNNNNNNNNNNNNNNNNNNNNNNNNNNNNNNNNN
NNNNNNNNNNNNNNNNNNNNNNNNNNNNNNNNNNNNNNNNNNNNNNNNNN
NNNNNNNNNNNNNNNNNTACACAGCAGGGACGGGGATGGTAAACCCAAAC
TGCATGCTTTCGTTCAAGGTTTCAAGGTGTGTATAAAGCAAAAGTACCTG
TCCATCTCCAGATAATCTTGAACTTAACCTGATCAGCCCTTGTGCTC
