# Supplementary material for: Small Deletion Variants Have Stable Breakpoints Commonly Associated with Alu Elements
Source: PLoS One. 2008 Aug 29;3(8):e3104. doi: 10.1371/journal.pone.0003104 (PMC2518860; doi:10.1371/journal.pone.0003104)
Supplement: Figure S1 — Output information from RepeatMasker programme for each of the 20 deletions. This gives a summary table of repeat sequences (1), including the types and lengths of repeat elements present in each sequence, an annotation file showing the position and order of these elements within the sequence (2), and a masked file of the reference sequence to again show where these elements are present (basepairs within repeat sequence masked by ‘N’) (3). The order of deletions is the same as shown in Table 1: a) Chr 1: 145,312,298–145,314,875; b) Chr 2: 229,467,533–229,468,151; c) Chr 3: 181,137,036–181,137,500; d) Chr 4: 98,573,315–98,578,237; e) Chr 5: 65,479,440–65,479,975; f) Chr 5: 78,145,556–78,147,626; g) Chr 6: 24,433,346–24,435,791; h) Chr 6: 34,425,089–34,427,582; i) Chr 6: 162,645,085–162,645,903; j) Chr 7: 82,856,584–82,857,509; k) Chr 12: 20,859,912–20,859,936; l) Chr 14: 72,402,707–72,403,561; m) Chr 14: 72,615,524–72,616,685; n) Chr 15: 83,858,016–83,860,206; o) Chr 16: 22,955,277–22,957,032; p) Chr 16: 56,282,301–56,285,908; q) Chr 16: 76,115,174–76,115,188; r) Chr 16: 88,089,521–88,095,227; s) Chr 19: 35,979,321–35,981,593; t) Chr 22: 32,085,572–32,090,063. (0.03 MB ZIP) [file pone.0003104.s001.zip › Supplementary Figures 2a-t/Figure S1. s.txt]

1. Summary Table:

==================================================
file name: RM2sequpload_1186503751  
sequences:             1
total length:       3664 bp  (3664 bp excl N/X-runs)  
GC level:         45.44 %
bases masked:       1318 bp ( 35.97 %)
==================================================
               number of      length   percentage
               elements*    occupied  of sequence
--------------------------------------------------
SINEs:                3          857 bp   23.39 %
      ALUs            3          857 bp   23.39 %
      MIRs            0            0 bp    0.00 %

LINEs:                2          428 bp   11.68 %
      LINE1           1          383 bp   10.45 %
      LINE2           1           45 bp    1.23 %
      L3/CR1          0            0 bp    0.00 %

LTR elements:         0            0 bp    0.00 %
      MaLRs           0            0 bp    0.00 %
      ERVL            0            0 bp    0.00 %
      ERV_classI      0            0 bp    0.00 %
      ERV_classII     0            0 bp    0.00 %

DNA elements:         0            0 bp    0.00 %
      MER1_type       0            0 bp    0.00 %
      MER2_type       0            0 bp    0.00 %

Unclassified:         0            0 bp    0.00 %

Total interspersed repeats:     1285 bp   35.07 %


Small RNA:            0            0 bp    0.00 %

Satellites:           0            0 bp    0.00 %
Simple repeats:       1           33 bp    0.90 %
Low complexity:       0            0 bp    0.00 %
==================================================

* most repeats fragmented by insertions or deletions
  have been counted as one element


2. Annotation File:

   SW   perc perc perc  query     position in query    matching repeat        position in repeat
score   div. del. ins.  sequence  begin end   (left)   repeat   class/family  begin end  (left)  ID

 1252   20.6  0.4  0.0  hg18_dna    682   934 (2730) + AluJo    SINE/Alu          1  254   (58)   1  
 1841   12.4  1.9  3.6  hg18_dna    936  1243 (2421) + AluSg    SINE/Alu          1  303    (7)   2  
  206   22.2  2.2  0.0  hg18_dna   2115  2159 (1505) + L2a      LINE/L2        3282 3327   (99)   3  
  596   30.9  7.3  4.4  hg18_dna   2562  2944  (720) + L1MC4a   LINE/L1        5489 5882 (2000)   4  
  255    6.1  0.0  0.0  hg18_dna   3170  3202  (462) + (TA)n    Simple_repeat     1   33    (0)   5  
 1849   13.6  2.7  0.7  hg18_dna   3211  3506  (158) + AluJb    SINE/Alu          3  304    (8)   6  


3. Masked File:

>hg18_dna range=chr19:35978140-35981803 5'pad=0 3'pad=0 revComp=FALSE strand=? repeatMasking=none
AGCTCTTTTTCCACCCAATTCCATCACGCTGTATTTGGTTAATGGTCTAA
CTTCCTTAGAATTTCTGGGGACAAGGGCCAGAATTTTCTCACCAATTTTC
TCCCTTTCCTAGTATGGGGCCTTGTACTGTACTCCTTGTGTTTGAGGGAG
TCAGAGGCAGGGGCTGAGGACAACAGACAGCATATTGTAACTGCAGTCAT
GTTTCTGCCATGTGTTTCTCTCACCCTCTTAGCCTACAGGTCTCTGGGTC
CATGGGAGTGGTCCCAGGGTTTGAACAGACTGGCCTTTTCCAGGTCTCTC
TGTGTTAGAACATGAAGGCCTCTTCCCTCTCAGCACCAGAGAAAAGCTGG
GGTCAATGGGCAGTGAGCCCTCCACCACTAGGAGGACACTGGGAACCCGG
CACTCGTTAGGACTGATGGGCAGGTGGATTGAGGAGGTGAGGTGACTGAG
GGACTGAGGATGCCTGGGTAGCACCATGGCTTTGTGACACTTGAATCTGC
CACAGCTGTGGGGCCTTCCCAGGCCACTCTTCAGGCCATAGAGCCCTGCA
CTGGCCACCTTCCCCTCCACAGGCCAGGGGGTGAACCCCACCGGCATGGT
CGGGGGTCTGTGTGCTCTGATCCTGGAGTTGTGGGGTTCCTCTGGGGGAA
CTCAGAGAGCATCATACTAGAAGTGGAAGGANNNNNNNNNNNNNNNNNNN
NNNNNNNNNNNNNNNNNNNNNNNNNNNNNNNNNNNNNNNNNNNNNNNNNN
NNNNNNNNNNNNNNNNNNNNNNNNNNNNNNNNNNNNNNNNNNNNNNNNNN
NNNNNNNNNNNNNNNNNNNNNNNNNNNNNNNNNNNNNNNNNNNNNNNNNN
NNNNNNNNNNNNNNNNNNNNNNNNNNNNNNNNNNNNNNNNNNNNNNNNNN
NNNNNNNNNNNNNNNNNNNNNNNNNNNNNNNNNNTNNNNNNNNNNNNNNN
NNNNNNNNNNNNNNNNNNNNNNNNNNNNNNNNNNNNNNNNNNNNNNNNNN
NNNNNNNNNNNNNNNNNNNNNNNNNNNNNNNNNNNNNNNNNNNNNNNNNN
NNNNNNNNNNNNNNNNNNNNNNNNNNNNNNNNNNNNNNNNNNNNNNNNNN
NNNNNNNNNNNNNNNNNNNNNNNNNNNNNNNNNNNNNNNNNNNNNNNNNN
NNNNNNNNNNNNNNNNNNNNNNNNNNNNNNNNNNNNNNNNNNNNNNNNNN
NNNNNNNNNNNNNNNNNNNNNNNNNNNNNNNNNNNNNNNNNNNGTGGAAG
TCAAGAGCACCTCACCTGGCCCTCTGTTCCCTCCTAGCTAGAACAAGTCT
GCTTCTACCTTCTTTGTTTCAACAAGAGTTCCTGTGACACACACACTATA
TATATAATTGTGAAATACATAACATATATATGTGTACACACATCATGTGG
TGTATATGTGTGTATGTATAAGCACATGAACACATACAACAAACTCCCAC
TCATTGTTTTGCTTGCGACCACGTCTGTGCAGCAAACACATTGAGTCTTA
GCACTAAAGTTGTGTCAACATACTCAAAGTCACATGTACAGCTGAGCTGA
AGGGAGGGTGCTGTCATCTGGCCCAATTTTCAACGTCTGGGTGATGTGGA
TTTTCATTGCTTTGGATCTTAACGAGGCATTAATTTTTTTCCCTCATTGA
CATGCATAGTCAGACATAGTTAATCTTTGGGACACTTGCTGGTCAGATGC
CTGGGATAAGTATGGATTAAGGGAATTCTGATTACCCAGAGTGCAAGGAA
ACTTGGGAATTCAGGCAACGAGGGGGTGTTTTTGTAGGTGGCAGAGCTGC
CCGTGGCAGAGCAAGTTGTATCCAGAAAGGATTTTGATCAATGAAAGTTT
CTGTGTTGGCAGCATGTGGGGTTTACTGGGAAGATGGGCCCCCTGTGTTC
ATGTTTGCTTTTCAAACCTGTCTCTATATAGGGGTGGAATCTGAACTCAG
CCTTCCTGGGACTCTACCTTCGGCTCTGGTTTTATGGCCAGGTGCCACAT
CTATGGAGCAATGCTGCTGCCTCCCCATATGAAAATCCTTAATCTACTGA
AAAACCCAGTCCTGGACTAGCCTGGATAGAGAGGCAGTTCTATAAATCAC
TATTTATCACAAACNNNNNNNNNNNNNNNNNNNNNNNNNNNNNNNNNNNN
NNNNNNNNNTGTCTTAAAATTATTTGCAAATGAATGGCTCCTCATTGAGA
AGGTTAGCTCTAGACCTCAGCCAGGATGTGTGCCTGTCACCAAGTCCTTC
CTGCACTCACAGTGCCCTCCACGTTGTGCCAGGCCCTAGGTGGTCTGAGT
GGAACTTGACCAAAAGGAATCTTTCCTCCAGTCTGGCCTCAGACAATTCA
CCCCCACTGTGTGGGGTAGGATGGATGCTCTTAGGTTTTCTGCCATGATC
TGATGTCTTAGTAGAGCTGTATGCTCCTGGATTTCAGTCTTGCCTTTCCC
AGAGACATTCTCTGCTGTCATAAAAGATCCTTCCTTTCTCTCACACACAG
CATCAGTGATGCTACTTCTACTTGAGGGAGGTGTGGTGTCCTCTAACTTC
AATTCTAAAGTNNNNNNNNNNNNNNNNNNNNNNNNNNNNNNNNNNNNNNN
NNNNNNNNNNNNNNNNNNNNNNNNNNNNNNNNNNNNNNNNNNNNNNNNNN
NNNNNNNNNNNNNNNNNNNNNNNNNNNNNNNNNNNNNNNNNNNNNNNNNN
NNNNNNNNNNNNNNNNNNNNNNNNNNNNNNNNNNNNNNNNNNNNNNNNNN
NNNNNNNNNNNNNNNNNNNNNNNNNNNNNNNNNNNNNNNNNNNNNNNNNN
NNNNNNNNNNNNNNNNNNNNNNNNNNNNNNNNNNNNNNNNNNNNNNNNNN
NNNNNNNNNNNNNNNNNNNNNNNNNNNNNNNNNNNNNNNNNNNNNNNNNN
NNNNNNNNNNNNNNNNNNNNNNNNNNNNNNNNNNNNNNNNNNNNAAGCAT
GCTATGGATAGCTACACTGGTTTCATGAAGTTTATGTTAAGAGAAATAAA
GAATAAATAAATGATTTTGTATTTTCTATAAGAATATATATTTTCATATA
TTTGTAAATGATTACAAAAGGCCTAAGAGTCTACACCCCAAGTGGATTCC
AGTAGACACTTTTTAGGAAGGAGAAATAGATTTGCAGAGGTGGACAACAG
GTATAGACTCTGTTGTTTCNNNNNNNNNNNNNNNNNNNNNNNNNNNNNNN
NNGTAAGTGTNNNNNNNNNNNNNNNNNNNNNNNNNNNNNNNNNNNNNNNN
NNNNNNNNNNNNNNNNNNNNNNNNNNNNNNNNNNNNNNNNNNNNNNNNNN
NNNNNNNNNNNNNNNNNNNNNNNNNNNNNNNNNNNNNNNNNNNNNNNNNN
NNNNNNNNNNNNNNNNNNNNNNNNNNNNNNNNNNNNNNNNNNNNNNNNNN
NNNNNNNNNNNNNNNNNNNNNNNNNNNNNNNNNNNNNNNNNNNNNNNNNN
NNNNNNNNNNNNNNNNNNNNNNNNNNNNNNNNNNNNNNNNNNNNNNNNNN
NNNNNNGTGTATCTTCTTGAGAAATTCAACATTCTATAAGAGTTCAAAGA
ATTCAACCTGTCTTCAAGTTTACTCTACATACAAATCTTTGTCCTGTCCT
CCAGAGGACTGAGGCTTTAAGTGACAATTTGTGCAGCATGAGCTGTGAGT
GGATTTGCTGTGAA
