# Supplementary material for: Small Deletion Variants Have Stable Breakpoints Commonly Associated with Alu Elements
Source: PLoS One. 2008 Aug 29;3(8):e3104. doi: 10.1371/journal.pone.0003104 (PMC2518860; doi:10.1371/journal.pone.0003104)
Supplement: Figure S1 — Output information from RepeatMasker programme for each of the 20 deletions. This gives a summary table of repeat sequences (1), including the types and lengths of repeat elements present in each sequence, an annotation file showing the position and order of these elements within the sequence (2), and a masked file of the reference sequence to again show where these elements are present (basepairs within repeat sequence masked by ‘N’) (3). The order of deletions is the same as shown in Table 1: a) Chr 1: 145,312,298–145,314,875; b) Chr 2: 229,467,533–229,468,151; c) Chr 3: 181,137,036–181,137,500; d) Chr 4: 98,573,315–98,578,237; e) Chr 5: 65,479,440–65,479,975; f) Chr 5: 78,145,556–78,147,626; g) Chr 6: 24,433,346–24,435,791; h) Chr 6: 34,425,089–34,427,582; i) Chr 6: 162,645,085–162,645,903; j) Chr 7: 82,856,584–82,857,509; k) Chr 12: 20,859,912–20,859,936; l) Chr 14: 72,402,707–72,403,561; m) Chr 14: 72,615,524–72,616,685; n) Chr 15: 83,858,016–83,860,206; o) Chr 16: 22,955,277–22,957,032; p) Chr 16: 56,282,301–56,285,908; q) Chr 16: 76,115,174–76,115,188; r) Chr 16: 88,089,521–88,095,227; s) Chr 19: 35,979,321–35,981,593; t) Chr 22: 32,085,572–32,090,063. (0.03 MB ZIP) [file pone.0003104.s001.zip › Supplementary Figures 2a-t/Figure S1. t.txt]

1. Summary Table:

==================================================
file name: RM2sequpload_1187193501  
sequences:             1
total length:       5286 bp  (5286 bp excl N/X-runs)  
GC level:         46.50 %
bases masked:       3971 bp ( 75.12 %)
==================================================
               number of      length   percentage
               elements*    occupied  of sequence
--------------------------------------------------
SINEs:                6         1519 bp   28.74 %
      ALUs            4         1185 bp   22.42 %
      MIRs            2          334 bp    6.32 %

LINEs:                1          243 bp    4.60 %
      LINE1           0            0 bp    0.00 %
      LINE2           1          243 bp    4.60 %
      L3/CR1          0            0 bp    0.00 %

LTR elements:         4         1334 bp   25.24 %
      MaLRs           2          781 bp   14.77 %
      ERVL            2          553 bp   10.46 %
      ERV_classI      0            0 bp    0.00 %
      ERV_classII     0            0 bp    0.00 %

DNA elements:         2          884 bp   16.72 %
      MER1_type       0            0 bp    0.00 %
      MER2_type       2          884 bp   16.72 %

Unclassified:         0            0 bp    0.00 %

Total interspersed repeats:     3980 bp   75.29 %


Small RNA:            0            0 bp    0.00 %

Satellites:           0            0 bp    0.00 %
Simple repeats:       0            0 bp    0.00 %
Low complexity:       0            0 bp    0.00 %
==================================================

* most repeats fragmented by insertions or deletions
  have been counted as one element


2. Annotation File:

   SW   perc perc perc  query     position in query    matching  repeat          position in repeat
score   div. del. ins.  sequence  begin end   (left)   repeat    class/family  begin  end    (left)  ID

  624   27.1  5.3  3.2  hg18_dna    126   312 (4974) + MIRb      SINE/MIR          19    209   (59)   1  
  198   30.6  0.0  0.0  hg18_dna    304   365 (4921) + L2c       LINE/L2         3059   3120  (255)   2 *
 1565   16.4 10.5  5.9  hg18_dna    391   460 (4826) + LTR32     LTR/ERVL          15     80  (391)   3  
 2446    5.6  0.0  0.3  hg18_dna    461   763 (4523) C AluY      SINE/Alu         (9)    302      1   4  
 1565   16.4 10.5  5.9  hg18_dna    764   913 (4373) + LTR32     LTR/ERVL          81    253  (218)   3  
 2405   12.9  6.1  1.7  hg18_dna    914   947 (4339) C MSTA      LTR/MaLR         (0)    428    395   5  
 1903   14.0  0.3  0.0  hg18_dna    948  1232 (4054) + AluSx     SINE/Alu          17    302   (10)   6  
 2405   12.9  6.1  1.7  hg18_dna   1233  1607 (3679) C MSTA      LTR/MaLR        (34)    394      2   5  
 1565   16.4 10.5  5.9  hg18_dna   1608  1708 (3578) + LTR32     LTR/ERVL         254    352  (119)   3  
  243   18.4  6.1  0.0  hg18_dna   1715  1763 (3523) + LTR32     LTR/ERVL         317    368  (103)   3  
  584   19.6  1.1 16.9  hg18_dna   1764  1834 (3452) + LTR32     LTR/ERVL         317    388   (83)   7  
 1857   12.0  2.7  0.3  hg18_dna   1835  2134 (3152) + AluSg     SINE/Alu           1    307    (3)   8  
  584   19.6  1.1 16.9  hg18_dna   2135  2246 (3040) + LTR32     LTR/ERVL         389    471    (0)   7  
  254   29.1 14.9  1.1  hg18_dna   2621  2801 (2485) + L2c       LINE/L2         3124   3329   (58)   2  
  344   34.8  0.8  2.3  hg18_dna   3195  3341 (1945) C MIRb      SINE/MIR       (103)    165     25   9  
 1117   28.1 15.4  1.2  hg18_dna   3371  3875 (1411) + Tigger13a DNA/MER2_type      4    580  (191)  10  
 2004   17.8  3.4  0.8  hg18_dna   4083  4136 (1150) C MER44B    DNA/MER2_type   (14)    536    479  11  
 2147   12.8  3.0  5.1  hg18_dna   4137  4508  (778) C THE1B     LTR/MaLR         (0)    364      1  12  
 2004   17.8  3.4  0.8  hg18_dna   4509  4833  (453) C MER44B    DNA/MER2_type   (72)    478    147  11  
 2512    2.4  0.0  1.0  hg18_dna   4960  5256   (30) C AluY      SINE/Alu        (17)    294      1  13  


3. Masked File:

>hg18_dna range=chr22:32085087-32090372 5'pad=0 3'pad=0 revComp=FALSE strand=? repeatMasking=none
TCATGCAGAATAGCCCTACACAAGAGGGACTGTATACAGTCCCATACAAT
AGTTCTATACAGTCATTATGTTATATATCATGTTTTCATTGGAAAATATT
TTCAGGTAGAAACTCATTGCTGTATNNNNNNNNNNNNNNNNNNNNNNNNN
NNNNNNNNNNNNNNNNNNNNNNNNNNNNNNNNNNNNNNNNNNNNNNNNNN
NNNNNNNNNNNNNNNNNNNNNNNNNNNNNNNNNNNNNNNNNNNNNNNNNN
NNNNNNNNNNNNNNNNNNNNNNNNNNNNNNNNNNNNNNNNNNNNNNNNNN
NNNNNNNNNNNNNNNNNNNNNNNNNNNNNNNNNNNNNNNNNNNNNNNNNN
NNNNNNNNNNNNNNNCAATGAAGCTGTGACAGCTCACTTCNNNNNNNNNN
NNNNNNNNNNNNNNNNNNNNNNNNNNNNNNNNNNNNNNNNNNNNNNNNNN
NNNNNNNNNNNNNNNNNNNNNNNNNNNNNNNNNNNNNNNNNNNNNNNNNN
NNNNNNNNNNNNNNNNNNNNNNNNNNNNNNNNNNNNNNNNNNNNNNNNNN
NNNNNNNNNNNNNNNNNNNNNNNNNNNNNNNNNNNNNNNNNNNNNNNNNN
NNNNNNNNNNNNNNNNNNNNNNNNNNNNNNNNNNNNNNNNNNNNNNNNNN
NNNNNNNNNNNNNNNNNNNNNNNNNNNNNNNNNNNNNNNNNNNNNNNNNN
NNNNNNNNNNNNNNNNNNNNNNNNNNNNNNNNNNNNNNNNNNNNNNNNNN
NNNNNNNNNNNNNNNNNNNNNNNNNNNNNNNNNNNNNNNNNNNNNNNNNN
NNNNNNNNNNNNNNNNNNNNNNNNNNNNNNNNNNNNNNNNNNNNNNNNNN
NNNNNNNNNNNNNNNNNNNNNNNNNNNNNNNNNNNNNNNNNNNNNNNNNN
NNNNNNNNNNNNNNNNNNNNNNNNNNNNNNNNNNNNNNNNNNNNNNNNNN
NNNNNNNNNNNNNNNNNNNNNNNNNNNNNNNNNNNNNNNNNNNNNNNNNN
NNNNNNNNNNNNNNNNNNNNNNNNNNNNNNNNNNNNNNNNNNNNNNNNNN
NNNNNNNNNNNNNNNNNNNNNNNNNNNNNNNNNNNNNNNNNNNNNNNNNN
NNNNNNNNNNNNNNNNNNNNNNNNNNNNNNNNNNNNNNNNNNNNNNNNNN
NNNNNNNNNNNNNNNNNNNNNNNNNNNNNNNNNNNNNNNNNNNNNNNNNN
NNNNNNNNNNNNNNNNNNNNNNNNNNNNNNNNNNNNNNNNNNNNNNNNNN
NNNNNNNNNNNNNNNNNNNNNNNNNNNNNNNNNNNNNNNNNNNNNNNNNN
NNNNNNNNNNNNNNNNNNNNNNNNNNNNNNNNNNNNNNNNNNNNNNNNNN
NNNNNNNNNNNNNNNNNNNNNNNNNNNNNNNNNNNNNNNNNNNNNNNNNN
NNNNNNNNNNNNNNNNNNNNNNNNNNNNNNNNNNNNNNNNNNNNNNNNNN
NNNNNNNNNNNNNNNNNNNNNNNNNNNNNNNNNNNNNNNNNNNNNNNNNN
NNNNNNNNNNNNNNNNNNNNNNNNNNNNNNNNNNNNNNNNNNNNNNNNNN
NNNNNNNNNNNNNNNNNNNNNNNNNNNNNNNNNNNNNNNNNNNNNNNNNN
NNNNNNNNNNNNNNNNNNNNNNNNNNNNNNNNNNNNNNNNNNNNNNNNNN
NNNNNNNNNNNNNNNNNNNNNNNNNNNNNNNNNNNNNNNNNNNNNNNNNN
NNNNNNNNACGAAGNNNNNNNNNNNNNNNNNNNNNNNNNNNNNNNNNNNN
NNNNNNNNNNNNNNNNNNNNNNNNNNNNNNNNNNNNNNNNNNNNNNNNNN
NNNNNNNNNNNNNNNNNNNNNNNNNNNNNNNNNNNNNNNNNNNNNNNNNN
NNNNNNNNNNNNNNNNNNNNNNNNNNNNNNNNNNNNNNNNNNNNNNNNNN
NNNNNNNNNNNNNNNNNNNNNNNNNNNNNNNNNNNNNNNNNNNNNNNNNN
NNNNNNNNNNNNNNNNNNNNNNNNNNNNNNNNNNNNNNNNNNNNNNNNNN
NNNNNNNNNNNNNNNNNNNNNNNNNNNNNNNNNNNNNNNNNNNNNNNNNN
NNNNNNNNNNNNNNNNNNNNNNNNNNNNNNNNNNNNNNNNNNNNNNNNNN
NNNNNNNNNNNNNNNNNNNNNNNNNNNNNNNNNNNNNNNNNNNNNNNNNN
NNNNNNNNNNNNNNNNNNNNNNNNNNNNNNNNNNNNNNNNNNNNNNNNNN
NNNNNNNNNNNNNNNNNNNNNNNNNNNNNNNNNNNNNNNNNNNNNNACTT
CCTCTGAAATGTACTTCCTGTTGATTCCAGAAAGAGCTCAATGCATTCTA
CATAAACATTTTTGAAGCAATGGCCCAGCTGTGTGCATCTATTTCTTCTT
AACTTGCATTTGGGTTTCCACTCTTTCTCGTGTAGTCCTTGCACTTACTC
CCTGCTCTGGAGATATGAGCAGGGGAGGAGCAGCAGTTTTCACAGGACTG
TGGAGAGGGGCAGCAAGGATGTTTTGGGGCTGAGGGGTAGTGTGAGGGCA
GCAGATGGGGAAGGAAGAGAGTTCAGGTGTCTGGGAGTTTGGATATCAAG
ATTCAGCTCAGGTTTCCTATCTGAATCTGAATTCCTTGAGATTCAGATTC
TGCATCACACTCCCCAACTGNNNNNNNNNNNNNNNNNNNNNNNNNNNNNN
NNNNNNNNNNNNNNNNNNNNNNNNNNNNNNNNNNNNNNNNNNNNNNNNNN
NNNNNNNNNNNNNNNNNNNNNNNNNNNNNNNNNNNNNNNNNNNNNNNNNN
NNNNNNNNNNNNNNNNNNNNNNNNNNNNNNNNNNNNNNNNNNNNNNNNNN
NGGACTCTAGAAACCCCTAGAGAGACCCATTGGTAGACCCTCTGCTTTCC
CTTTCCTGGTCATTACCAACTGATTCTGGCCAGAGCTTCATTCTCTAATG
GTCCATCAAAGGCTCAAGAACTAGAGCAAAGTTTCACAGAATTCTCTCAT
GCTCCTTTCTGTAAACCAGCACACTACACACTCTGGTCTCCTAAGAGTTT
GTGCCACTGGTAAAGTGATAAAAAGATGCTCCCTTGGGCCCTTCCCTTCT
CTTTTTAATTTAAGACTCAGCCAGGGAAGGCTGAGTTATCAAGCGTAAGG
ACTAAAGAGATAACAATGAAGGTCCTGAAACACAAAGACTGAGGTAAAGT
CAAGTGTATTTCTATGGAGCACTCAAGGGGCATGGCTGAGAATGNNNNNN
NNNNNNNNNNNNNNNNNNNNNNNNNNNNNNNNNNNNNNNNNNNNNNNNNN
NNNNNNNNNNNNNNNNNNNNNNNNNNNNNNNNNNNNNNNNNNNNNNNNNN
NNNNNNNNNNNNNNNNNNNNNNNNNNNNNNNNNNNNNNNNNTGCCTCTTC
AGTGAAAACACCTCTCCCCTNNNNNNNNNNNNNNNNNNNNNNNNNNNNNN
NNNNNNNNNNNNNNNNNNNNNNNNNNNNNNNNNNNNNNNNNNNNNNNNNN
NNNNNNNNNNNNNNNNNNNNNNNNNNNNNNNNNNNNNNNNNNNNNNNNNN
NNNNNNNNNNNNNNNNNNNNNNNNNNNNNNNNNNNNNNNNNNNNNNNNNN
NNNNNNNNNNNNNNNNNNNNNNNNNNNNNNNNNNNNNNNNNNNNNNNNNN
NNNNNNNNNNNNNNNNNNNNNNNNNNNNNNNNNNNNNNNNNNNNNNNNNN
NNNNNNNNNNNNNNNNNNNNNNNNNNNNNNNNNNNNNNNNNNNNNNNNNN
NNNNNNNNNNNNNNNNNNNNNNNNNNNNNNNNNNNNNNNNNNNNNNNNNN
NNNNNNNNNNNNNNNNNNNNNNNNNNNNNNNNNNNNNNNNNNNNNNNNNN
NNNNNNNNNNNNNNNNNNNNNNNNNNNNNNNNNNNNNNNNNNNNNNNNNN
NNNNNNNNNNNNNNNNNNNNNNNNNAAAAAACCTGGCCTGTGGATGAAAA
GAAAGCAAATCAAGGTTAAAATATTTTTATGATTCTCGCTTTAAATGACA
TTTTCAATCATCTGACCCAGCATGGGGCTCCCGCTTTTCCCACAGGGGGC
TGCTCAGGTTGACTCTCCTTTGGAGTAGCAGAGTGTGAGCTGAGGGAGAC
CAGGAGAGGCAGGGTCCCCCTGTCTACAGTAGNNNNNNNNNNNNNNNNNN
NNNNNNNNNNNNNNNNNNNNNNNNNNNNNNNNNNNNNNNNNNNNNNNNNN
NNNNNNNNNNNNNNNNNNNNNNNNNNNNNNNNNNNNNNNNNNNNNNNNNN
NNNNNNNNNNNNNNNNNNNNNNNNNNNNNNNNNNNNNNNNNNNNNNNNNN
NNNNNNNNNNNNNNNNNNNNNNNNNNNNNNNNNNNNNNNNNNNNNNNNNN
NNNNNNNNNNNNNNNNNNNNNNNNNNNNNNNNNNNNNNNNNNNNNNNNNN
NNNNNNNNNNNNNNNNNNNNNNNNNNNNNNNNNNNNNNNNNNNNNNNNNN
NNNNNNNNNNNNNNNNNNNNNNNNNNNNNNNNNNNNNNNNNNNNNNNNNN
NNNNNNNNNNNNNNNNNNNNNNNNNNNNNNNNNNNNNNNNNNNNNNNNNN
NNNNNNNNNNNNNNNNNNNNNNNNNNNNNNNNNNNNNNNNNNNNNNNNNN
NNNNNNNNNNNNNNNNNNNNNNNNNNNNNNNNNNNNNNNNNNNNNNNNNN
NNNNNNNNNNNNNNNNNNNNNNNNNNNNNNNNNNNNNNNNNNNNNNNNNN
NNNNNNNNNNNNNNNNNNNNNNNNNNNNNNNNNNNNNNNNNNNNNNNNNN
NNNNNNNNNNNNNNNNNNNNNNNNNNNNNNNNNNNNNNNNNNNNNNNNNN
NNNNNNNNNNNNNNNNNNNNNNNNNNNNNNNNNNNNNNNNNNNNNNNNNN
NNNNNNNNNNNNNNNNNNNNNNNNNNNNNNNNNCCCTCTGGGTCCTCTTG
GTGCCTGGACATTTCTGTGGAGCCCTCAGGGATGACCCAAGAACACCGTC
TGTCCCACCAGGCCAATCTGGGTCTCAGAGTCCTGGTCAAAGTGCATCTT
TGCTATATANNNNNNNNNNNNNNNNNNNNNNNNNNNNNNNNNNNNNNNNN
NNNNNNNNNNNNNNNNNNNNNNNNNNNNNNNNNNNNNNNNNNNNNNNNNN
NNNNNNNNNNNNNNNNNNNNNNNNNNNNNNNNNNNNNNNNNNNNNNNNNN
NNNNNNNNNNNNNNNNNNNNNNNNNNNNNNNNNNNNNNNNNNNNNNNNNN
NNNNNNNNNNNNNNNNNNNNNNNNNNNNNNNNNNNNNNNNNNNNNNNNNN
NNNNNNNNNNNNNNNNNNNNNNNNNNNNNNNNNNNNNNNNNNNNNNNNNN
NNNNNNTATTTTCATTCTTTTTCTCCGCTTCCTCCC
