# Supplementary material for: Small Deletion Variants Have Stable Breakpoints Commonly Associated with Alu Elements
Source: PLoS One. 2008 Aug 29;3(8):e3104. doi: 10.1371/journal.pone.0003104 (PMC2518860; doi:10.1371/journal.pone.0003104)
Supplement: Figure S5 — Plots show linkage disequilibrium (LD) of SNPs within 100 kb of each deletion. The default colouring scheme of Haploview is used, whereby positions are coloured white if LOD <2 and D' <1; blue if LOD <2 and D' = 1; shades of red as a function of D' if LOD≥2; bright red if D' = 1 and LOD ≥2. Numbers within the box refer to the r2 values between two given positions, and so are not directly connected to the colouring scheme. The solid black lines delineate the LD between the deletion and other markers in this region. a) Deletion at chr 1: 145,312,298–145,314,875; b) Deletion at Chr 2: 229,467,533–229,468,151; c) Deletion at Chr 3: 181,137,036–181,137,500; d) Deletion at Chr 4: 98,573,315–98,578,237; e) Deletion at Chr 5: 65,479,440–65,479,975; f) Deletion at Chr 5: 78,145,556–78,147,626; g) Deletion at Chr 6: 24,433,346–24,435,791; h) Deletion at Chr 6: 34,425,089–34,427,582; i) Deletion at Chr 6: 162,645,085–162,645,903; j) Deletion at Chr 7: 82,856,584–82,857,509; k) Deletion at Chr 12: 20,859,912–20,859,936; l) Deletion at Chr 14: 72,402,707–72,403,561; m) Deletion at Chr 14: 72,615,524–72,616,685; n) Deletion at Chr 15: 83,858,016–83,860,206; o) Deletion at Chr 16: 22,955,277–22,957,032; p) Deletion at Chr 16: 56,282,301–56,285,908; q) Deletion at Chr 16: 76,115,174–76,115,188; r) Deletion at Chr 16: 88,089,521–88,095,227; s) Deletion at Chr 19: 35,979,321–35,981,593; t) Deletion at Chr 22: 32,085,572–32,090,063. (8.90 MB ZIP) [file pone.0003104.s005.zip]

Archive with 20 entries (20 files):
- SuppFig5/1_145312298_145314875_res.emphase.LD.PNG
- SuppFig5/12_20859912_20859936_res.emphase.LD.PNG
- SuppFig5/14_72402707_72403561_res.emphase.LD.PNG
- SuppFig5/14_72615524_72616685_res.emphase.LD.PNG
- SuppFig5/15_83858016_83860206_res.emphase.LD.PNG
- SuppFig5/16_22955277_22957032_res.emphase.LD.PNG
- SuppFig5/16_56282301_56285908_res.emphase.LD.PNG
- SuppFig5/16_76115174_76115188_res.emphase.LD.PNG
- SuppFig5/16_88089521_88095227_res.emphase.LD.PNG
- SuppFig5/19_35979321_35981593_res.emphase.LD.PNG
- SuppFig5/2_229467533_229468151_res.emphase.LD.PNG
- SuppFig5/22_32085572_32090063_res.emphase.LD.PNG
- SuppFig5/3_181137036_181137036_res.emphase.LD.PNG
- SuppFig5/4_98573315_98578237_res.emphase.LD.PNG
- SuppFig5/5_65479440_65479975_res.emphase.LD.PNG
- SuppFig5/5_78145556_78147626_res.emphase.LD.PNG
- SuppFig5/6_162645085_162645903_res.emphase.LD.PNG
- SuppFig5/6_24433346_24435791_res.emphase.LD.PNG
- SuppFig5/6_34425089_34427582_res.emphase.LD.PNG
- SuppFig5/7_82856584_82857509_res.emphase.LD.PNG
