# Supplementary material for: Small Deletion Variants Have Stable Breakpoints Commonly Associated with Alu Elements
Source: PLoS One. 2008 Aug 29;3(8):e3104. doi: 10.1371/journal.pone.0003104 (PMC2518860; doi:10.1371/journal.pone.0003104)
Supplement: Table S2 — This is the .bed file for the custom track for the 1 kb sequences flanking the deletion breakpoints (green bars), to be uploaded into UCSC Genome Browser. (0.01 MB XLS) [file pone.0003104.s010.xls]

## Sheet: SuppTable2-cnvSequences
browser position chr14:72401705-72402705
track name="CNV Calls" description="CNV Calls" visibility=1 color=0,0,0 itemRgb=On useScore=0 group="CNVs" priority=0 offset=0
chr14	72401705	72404559	Deletion	854	+	72402705	72403559	254,0,0
chr19	35978346	35982619	Deletion	2273	+	35979346	35981619	254,0,0
chr16	56281253	56286908	Deletion	3655	+	56282253	56285908	254,0,0
chr16	76114174	76116189	Deletion	15	+	76115174	76115189	254,0,0
chr3	181136036	181138512	Deletion	476	+	181137036	181137512	254,0,0
chr22	32084565	32091046	Deletion	4481	+	32085565	32090046	254,0,0
chr12	20858912	20860937	Deletion	25	+	20859912	20859937	254,0,0
chr2	229466528	229469147	Deletion	619	+	229467528	229468147	254,0,0
chr6	34424054	34428548	Deletion	2494	+	34425054	34427548	254,0,0
chr6	162644085	162646903	Deletion	818	+	162645085	162645903	254,0,0
chr5	78144555	78148627	Deletion	2072	+	78145555	78147627	254,0,0
chr5	65478440	65480977	Deletion	537	+	65479440	65479977	254,0,0
chr4	98572325	98579248	Deletion	4923	+	98573325	98578248	254,0,0
chr7	82855584	82858511	Deletion	927	+	82856584	82857511	254,0,0
chr16	88088521	88096227	Deletion	5706	+	88089521	88095227	254,0,0
chr15	83857016	83861206	Deletion	2190	+	83858016	83860206	254,0,0
chr6	24432341	24436786	Deletion	2445	+	24433341	24435786	254,0,0
chr14	72614517	72617679	Deletion	1162	+	72615517	72616679	254,0,0
chr16	22954277	22958032	Deletion	1755	+	22955277	22957032	254,0,0
chr1	145311298	145315826	Deletion	2528	+	145312298	145314826	254,0,0
