# Supplementary material for: Small Deletion Variants Have Stable Breakpoints Commonly Associated with Alu Elements
Source: PLoS One. 2008 Aug 29;3(8):e3104. doi: 10.1371/journal.pone.0003104 (PMC2518860; doi:10.1371/journal.pone.0003104)
Supplement: Table S3 — This is the .bed file for the custom track for the motif occurrences (red bars), to be uploaded into UCSC Genome Browser. (0.02 MB XLS) [file pone.0003104.s011.xls]

## Sheet: SuppTable3-motifOccurrence
browser position chr14:72401705-72402705
track name=Motif Occurrences description=Motif Occurrences visibility=1 color=0,0,0 itemRgb=On useScore=0 group=Step Function Track priority=0 offset=0
chr14	72402380	72402390	0	100	-	72402380	72402390	0,255,0
chr14	72403629	72403639	1	100	+	72403629	72403639	0,255,0
chr14	72404336	72404346	2	100	+	72404336	72404346	0,255,0
chr16	56282024	56282034	3	100	-	56282024	56282034	0,255,0
chr16	56286017	56286027	4	100	+	56286017	56286027	0,255,0
chr16	56286532	56286542	5	100	-	56286532	56286542	0,255,0
chr16	76114660	76114670	6	100	+	76114660	76114670	0,255,0
chr16	76115872	76115882	7	100	+	76115872	76115882	0,255,0
chr16	76115263	76115273	8	100	-	76115263	76115273	0,255,0
chr3	181138120	181138130	9	100	-	181138120	181138130	0,255,0
chr22	32084856	32084866	10	100	-	32084856	32084866	0,255,0
chr12	20859868	20859878	11	100	+	20859868	20859878	0,255,0
chr2	229468528	229468538	12	100	-	229468528	229468538	0,255,0
chr6	34424270	34424280	13	100	-	34424270	34424280	0,255,0
chr6	34428061	34428071	14	100	+	34428061	34428071	0,255,0
chr6	34427711	34427721	15	100	-	34427711	34427721	0,255,0
chr6	162644868	162644878	16	100	+	162644868	162644878	0,255,0
chr5	78144914	78144924	17	100	+	78144914	78144924	0,255,0
chr5	78145074	78145084	18	100	-	78145074	78145084	0,255,0
chr5	78148576	78148586	19	100	+	78148576	78148586	0,255,0
chr5	65479311	65479321	20	100	-	65479311	65479321	0,255,0
chr5	65480809	65480819	21	100	-	65480809	65480819	0,255,0
chr4	98573302	98573312	22	100	+	98573302	98573312	0,255,0
chr7	82856345	82856355	23	100	-	82856345	82856355	0,255,0
chr7	82857735	82857745	24	100	+	82857735	82857745	0,255,0
chr16	88088817	88088827	25	100	+	88088817	88088827	0,255,0
chr16	88088819	88088829	26	100	-	88088819	88088829	0,255,0
chr15	83857746	83857756	27	100	-	83857746	83857756	0,255,0
chr6	24432680	24432690	28	100	-	24432680	24432690	0,255,0
chr6	24432828	24432838	29	100	-	24432828	24432838	0,255,0
chr6	24435953	24435963	30	100	+	24435953	24435963	0,255,0
chr14	72614988	72614998	31	100	-	72614988	72614998	0,255,0
chr16	22954285	22954295	32	100	+	22954285	22954295	0,255,0
chr16	22957269	22957279	33	100	+	22957269	22957279	0,255,0
chr1	145315743	145315753	34	100	+	145315743	145315753	0,255,0
